# Supplementary material for: Transcript Quantification by RNA-Seq Reveals Differentially Expressed Genes in the Red and Yellow Fruits of Fragaria vesca
Source: PLoS One. 2015 Dec 4;10(12):e0144356. doi: 10.1371/journal.pone.0144356 (PMC4670188; doi:10.1371/journal.pone.0144356)
Supplement: S1 Table — (XLS) [file pone.0144356.s004.xls]

## Sheet: Sheet1
Supplementary Table S1. Primers used to perform qPCR of flavonoid biosynthesis and regulate genes
Name of gene	Primer sequence(5′to 3′)
C4H	Forward: CGTTTGGTGTTGGGAGG
	Reverse: ATGGTGGAGTGCTTTAGGA
CHS	Forward: GGCTCACCGTCGAGACCG
	Reverse: GGTGAACCCAGATACCTTC
CHI	Forward: GTCGTTTCCTCCCTCCG
	Reverse: CGTCTTGCCCTTCCAC
F3H	Forward: AGGGTGGCTTCATCGTTTC
	Reverse: GGCTGGGGGCATTTCGGGT
DFR	Forward: CACGATTCACGACATTGCGAAATT
	Reverse: GAACTCAAACCCCATCTCTTTCAGCTT
ANS	Forward: GAAGTGCGTACCCAACTCCATCGT
	Reverse: ACCTTCTCCTTGTTGACGAGCCC
MYB1	Forward: ATGAGGAAGCCCTGCTGCGA
	Reverse: AACGACGCAACCCTGCAGCC
MYB1R	Forward: AACTATGTGACCACCAGAA
	Reverse: GAAGAGGCTTGAACGAC
MADS-AGL11-like	Forward: TCACGACAAAGACCGAG
	Reverse: TGCCCCAGAAACCAG
MADS-AGL15-like	Forward: AAGTCCCGATTTGGTC
	Reverse: TTGAGTGGCTTTCCCT
WD-repeat protein	Forward: CAACACCCTTTGCTCG
	Reverse: AACCCCATCTTCACCAC
Fv-26S	Forward: TAACCGCATCAGGTCTCCAA
	Reverse: CTCGAGCAGTTCTCCGACAG
