# Supplementary material for: Transcript Quantification by RNA-Seq Reveals Differentially Expressed Genes in the Red and Yellow Fruits of Fragaria vesca
Source: PLoS One. 2015 Dec 4;10(12):e0144356. doi: 10.1371/journal.pone.0144356 (PMC4670188; doi:10.1371/journal.pone.0144356)
Supplement: S2 Table — (XLS) [file pone.0144356.s005.xls]

## Sheet: T01_T04vs_T02_T03.annotation
Supplementary Table S2. All the differentially expressed unigenes between Yellow Wonder (YW) and Ruegen (RG)
#ID	RG sample1	RG sample2	YW sample1	YW sample2	FDR	log2FC	regulated	COG_class	COG_class_annotation	GO_annotation	KEGG_annotation	KOG_class	KOG_class_annotation	Pfam_annotation	Swissprot_annotation	TrEMBL_annotation	nr_annotation
c11867.graph_c0	1.86197	1.61775	0	0	0.000299687	-9.16994	down	--	--	--	--	--	--	NB-ARC domain;; Leucine rich repeat;; Leucine Rich repeats (2 copies);; Leucine Rich Repeat	TMV resistance protein N GN=N OS=Nicotiana glutinosa (Tobacco) PE=1 SV=1	Uncharacterized protein {ECO:0000313|EMBL:EMJ28580.1} OS=Prunus persica (Peach) PE=4 SV=1	PREDICTED: TMV resistance protein N-like [Fragaria vesca subsp. vesca]/Fragaria vesca NBS protein (NBS23) mRNA, partial cds
c14968.graph_c0	1.48696	3.35095	0	0	0.0154711	-8.43587	down	--	--	--	--	--	--	--	--	--	--
c20432.graph_c0	5.0791	7.9148	0	0	0.000691762	-8.79169	down
c21242.graph_c0	3.90753	2.09662	0.494697	0	0.58158	-3.5855	down	--	--	--	K11294|1e-10|zma:100273020|hypothetical protein LOC100273020	[Y]	Nuclear structure	--	Nucleolin 1 OS=Oryza sativa subsp. japonica (Rice) PE=2 SV=1	Singapore isolate B (sub-type 7) whole genome shotgun sequence assembly, scaffold_11 {ECO:0000313|EMBL:CBK21306.2} OS=Blastocystis hominis PE=4 SV=1	PREDICTED: DEAD-box ATP-dependent RNA helicase 53-like [Fragaria vesca subsp. vesca]
c21482.graph_c0	3.14211	5.12755	0	0	0.00320978	-8.13668	down	--	--	--	--	--	--	--	--	--	--
c23260.graph_c0	3.03074	2.97228	0	0	0.000860774	-8.63242	down	--	--	--	--	--	--	--	--	--	--
c23432.graph_c0	4.79382	6.68329	0	0	0.000377666	-9.02579	down	--	--	--	--	--	--	--	--	--	PREDICTED: uncharacterized protein LOC101305566 [Fragaria vesca subsp. vesca]
c28952.graph_c0	14.2897	24.1119	0.0708787	0	4.89821e-07	-9.04427	down	--	--	--	--	--	--	--	--	--	--
c29060.graph_c0	5.15093	20.7975	0	0	1	-8.78422	down	--	--	--	--	--	--	--	--	--	--
c29770.graph_c0	9.66404	15.915	0.105878	0	0.000188975	-7.87953	down	--	--	--	--	[I]	Lipid transport and metabolism	--	--	Uncharacterized protein {ECO:0000313|EMBL:KDO75845.1} OS=Citrus sinensis (Sweet orange) PE=4 SV=1	PREDICTED: caffeoylshikimate esterase-like [Citrus sinensis]
c30251.graph_c0	6.26493	12.1931	0	0	0.00137961	-8.48166	down	--	--	--	--	--	--	--	--	--	PREDICTED: uncharacterized protein LOC103935401 isoform X2 [Pyrus x bretschneideri]
c31235.graph_c0	2.82676	3.82214	0.112729	0	0.0338256	-5.84897	down	--	--	--	--	--	--	--	--	--	PREDICTED: patellin-4-like [Fragaria vesca subsp. vesca]
c31573.graph_c0	2.24631	5.61241	0	0	0.096808	-8.20496	down	--	--	--	--	--	--	--	--	--	--
c31866.graph_c0	2.06023	3.52856	0	0	0.0044709	-7.96578	down	--	--	--	--	--	--	--	--	--	--
c32599.graph_c0	0.767212	4.73403	0.0364237	0	1	-7.18322	down	--	--	Molecular Function: serine-type carboxypeptidase activity (GO:0004185);; Biological Process: proteolysis (GO:0006508);;	--	[OE]	--	Serine carboxypeptidase	Serine carboxypeptidase-like 18 (Precursor) GN=SCPL18 OS=Arabidopsis thaliana (Mouse-ear cress) PE=2 SV=2	Uncharacterized protein {ECO:0000313|EMBL:KCW55061.1} OS=Eucalyptus grandis (Flooded gum) PE=4 SV=1	PREDICTED: uncharacterized protein LOC101307458 [Fragaria vesca subsp. vesca]
c5981.graph_c0	3.82721	5.12098	0	0	0.00320978	-8.11198	down	--	--	--	--	--	--	--	--	Rna-directed dna methylation 1 isoform 2 {ECO:0000313|EMBL:EOY05753.1} (Fragment) OS=Theobroma cacao (Cacao) PE=4 SV=1	PREDICTED: uncharacterized protein LOC101293787 [Fragaria vesca subsp. vesca]
c8846.graph_c0	6.62919	18.4775	0	0	0.096808	-9.04043	down	--	--	--	--	--	--	--	--	Uncharacterized protein {ECO:0000313|EMBL:EMJ11522.1} OS=Prunus persica (Peach) PE=4 SV=1	PREDICTED: uncharacterized aarF domain-containing protein kinase At1g79600, chloroplastic-like [Fragaria vesca subsp. vesca]
c24635.graph_c0	207.118	804.447	0.149923	0.0618352	0.0128765	-12.185	down	[O]	Posttranslational modification, protein turnover, chaperones	Molecular Function: glutathione transferase activity (GO:0004364);; Biological Process: response to oxidative stress (GO:0006979);;	K00799|1e-115|vvi:100232976|GST4	[O]	Posttranslational modification, protein turnover, chaperones	Glutathione S-transferase, N-terminal domain;; Glutathione S-transferase, C-terminal domain;; Glutathione S-transferase, N-terminal domain;; Glutathione S-transferase, N-terminal domain;; Glutathione S-transferase, C-terminal domain	Glutathione S-transferase F11 GN=T17B22.12 OS=Arabidopsis thaliana (Mouse-ear cress) PE=2 SV=1	Uncharacterized protein {ECO:0000313|EMBL:EMJ17152.1} OS=Prunus persica (Peach) PE=3 SV=1	PREDICTED: glutathione S-transferase F11-like [Fragaria vesca subsp. vesca]
c14239.graph_c0	1.72831	17.3033	0.141238	0.0699036	1	-6.45002	down	--	--	--	--	[V]	Defense mechanisms	alpha/beta hydrolase fold	Probable carboxylesterase 17 GN=CXE17 OS=Arabidopsis thaliana (Mouse-ear cress) PE=2 SV=1	Uncharacterized protein {ECO:0000313|EMBL:EMJ26010.1} OS=Prunus persica (Peach) PE=4 SV=1	PREDICTED: probable carboxylesterase 6-like [Fragaria vesca subsp. vesca]
c23937.graph_c0	0.84513	39.7669	0.269626	0.250214	1	-6.24515	down	--	--	--	--	--	--	--	--	Cell wall-associated hydrolase {ECO:0000313|EMBL:AES84212.1} (Fragment) OS=Medicago truncatula (Barrel medic) PE=4 SV=1	Cell wall-associated hydrolase, partial [Medicago truncatula]
c19557.graph_c0	8.71375	8.58256	0	0.0751703	8.60705e-05	-7.86574	down	--	--	--	--	--	--	--	--	Uncharacterized protein {ECO:0000313|EMBL:AFK48834.1} OS=Lotus japonicus (Lotus corniculatus var. japonicus) PE=2 SV=1	--
c23144.graph_c0	4.92134	9.97507	0.0563965	0.104672	0.000377666	-6.5208	down	--	--	--	--	[L]	Replication, recombination and repair	--	--	Coffea canephora DH200=94 genomic scaffold, scaffold_9 {ECO:0000313|EMBL:CDP03404.1} OS=Coffea canephora (Robusta coffee) PE=4 SV=1	PREDICTED: putative nuclease HARBI1-like [Fragaria vesca subsp. vesca]
c22086.graph_c0	5.37407	11.553	0	0.130845	0.000860774	-7.02054	down	--	--	--	--	--	--	F-box associated;; F-box associated domain;; F-box domain	F-box/kelch-repeat protein At3g06240 GN=At3g06240 OS=Arabidopsis thaliana (Mouse-ear cress) PE=2 SV=1	F-box and associated interaction domains-containing protein isoform 2 {ECO:0000313|EMBL:EOY19958.1} OS=Theobroma cacao (Cacao) PE=4 SV=1	PREDICTED: F-box protein CPR30-like [Fragaria vesca subsp. vesca]
c26641.graph_c0	17.4385	98.384	0.851059	1.50436	1	-5.59485	down	--	--	--	--	--	--	--	--	--	--
c15610.graph_c0	2.05605	5.14824	0	0.140909	0.552508	-5.67873	down	--	--	--	--	--	--	--	--	--	--
c12118.graph_c0	1.75649	2.399	0.636797	0.0656612	1	-2.53544	down	[P]	Inorganic ion transport and metabolism	Molecular Function: binding (GO:0005488);; Molecular Function: oxidoreductase activity (GO:0016491);; Molecular Function: hydrolase activity, acting on ester bonds (GO:0016788);; Biological Process: single-organism metabolic process (GO:0044710);;	K00430|1e-140|vvi:100261865|hypothetical protein LOC100261865	--	--	Peroxidase	Peroxidase 29 (Precursor) OS=Arabidopsis thaliana (Mouse-ear cress) PE=2 SV=2	Uncharacterized protein {ECO:0000313|EMBL:EMJ23883.1} OS=Prunus persica (Peach) PE=3 SV=1	PREDICTED: peroxidase 29-like [Malus domestica]
c29866.graph_c0	12.4408	5.34387	1.09642	0.169581	1	-3.80635	down	[C]	Energy production and conversion	Molecular Function: monooxygenase activity (GO:0004497);; Cellular Component: plastid (GO:0009536);; Biological Process: photorespiration (GO:0009853);; Biological Process: carbon fixation (GO:0015977);; Biological Process: photosynthesis (GO:0015979);; Molecular Function: ribulose-bisphosphate carboxylase activity (GO:0016984);; Biological Process: oxidation-reduction process (GO:0055114);;	K01602|2e-99|vvi:100256536|hypothetical protein LOC100256536	--	--	Ribulose bisphosphate carboxylase, small chain	Ribulose bisphosphate carboxylase small chain, chloroplastic (Precursor) GN=RBCS OS=Marchantia paleacea (Liverwort) PE=2 SV=1	Ribulose bisphosphate carboxylase small chain {ECO:0000256|RuleBase:RU003627} OS=Prunus persica (Peach) PE=3 SV=1	PREDICTED: ribulose bisphosphate carboxylase small chain, chloroplastic-like [Fragaria vesca subsp. vesca]
c6392.graph_c0	2.498	2.7739	0	0.0893205	0.00320978	-5.90053	down	--	--	--	--	--	--	--	F-box/FBD/LRR-repeat protein At1g13570 GN=At1g13570 OS=Arabidopsis thaliana (Mouse-ear cress) PE=2 SV=1	Coffea canephora DH200=94 genomic scaffold, scaffold_26 {ECO:0000313|EMBL:CDP07580.1} OS=Coffea canephora (Robusta coffee) PE=4 SV=1	PREDICTED: F-box/FBD/LRR-repeat protein At1g13570-like [Fragaria vesca subsp. vesca]
c32867.graph_c0	2.04671	3.20303	0.113363	0.140269	0.096808	-4.36118	down	[KAD]	--	Molecular Function: DNA binding (GO:0003677);; Molecular Function: chromatin binding (GO:0003682);;	K09422|1e-77|pop:POPTR_566512|MYB165	[K]	Transcription	Myb-like DNA-binding domain;; Myb-like DNA-binding domain	Transcription factor MYB3 GN=MYB3 OS=Arabidopsis thaliana (Mouse-ear cress) PE=1 SV=1	Transcription factor MYB1 {ECO:0000313|EMBL:AAK84064.1} OS=Fragaria ananassa (Strawberry) PE=2 SV=1	PREDICTED: transcription factor MYB3-like [Fragaria vesca subsp. vesca]
c14097.graph_c0	18.6954	29.1277	0	1.42363	0.000860774	-5.08098	down	--	--	--	--	--	--	--	--	--	--
c11091.graph_c0	1.23132	1.09012	0.526116	0.0542487	1	-1.97921	down	--	--	--	--	--	--	Protein of unknown function (DUF1645)	--	Uncharacterized protein {ECO:0000313|EMBL:EMJ08799.1} OS=Prunus persica (Peach) PE=4 SV=1	PREDICTED: uncharacterized protein DDB_G0271670 [Prunus mume]
c32577.graph_c0	2.24824	1.87649	0.913188	0.10272	1	-2.00224	down	--	--	--	--	--	--	--	--	--	--
c20444.graph_c0	4.95256	4.41784	0.360035	0.254563	0.105869	-3.92436	down	[R]	General function prediction only	Molecular Function: phospholipase activity (GO:0004620);; Biological Process: lipid metabolic process (GO:0006629);; Biological Process: response to abscisic acid (GO:0009737);; Biological Process: lateral root formation (GO:0010311);; Molecular Function: nutrient reservoir activity (GO:0045735);;	--	[I]	Lipid transport and metabolism	Patatin-like phospholipase	Patatin-like protein 1 GN=PLP1 OS=Arabidopsis thaliana (Mouse-ear cress) PE=1 SV=2	Patatin {ECO:0000256|RuleBase:RU361262} OS=Prunus persica (Peach) PE=3 SV=1	PREDICTED: patatin group A-3-like [Fragaria vesca subsp. vesca]
c24682.graph_c0	499.098	527.458	38.8015	35.6474	8.60705e-05	-3.77914	down	--	--	--	--	--	--	--	--	--	PREDICTED: uncharacterized protein LOC101300651 [Fragaria vesca subsp. vesca]
c11788.graph_c0	1.98513	1.70423	0.659714	0.116613	1	-2.23107	down	[J]	Translation, ribosomal structure and biogenesis	Cellular Component: plastid small ribosomal subunit (GO:0000312);; Molecular Function: structural constituent of ribosome (GO:0003735);; Cellular Component: mitochondrial small ribosomal subunit (GO:0005763);; Biological Process: translation (GO:0006412);; Cellular Component: chloroplast (GO:0009507);; Molecular Function: rRNA binding (GO:0019843);;	--	[J]	Translation, ribosomal structure and biogenesis	Ribosomal protein S7p/S5e	Ribosomal protein S7, mitochondrial GN=RPS7 OS=Arabidopsis thaliana (Mouse-ear cress) PE=2 SV=1	Ribosomal protein S7 {ECO:0000313|EMBL:ACV96654.1} OS=Citrullus lanatus (Watermelon) PE=4 SV=1	ribosomal protein S7, partial (mitochondrion) [Fragaria iinumae]
c10136.graph_c0	0.84839	2.19513	0.281943	0.155049	1	-2.77189	down	--	--	Molecular Function: glycerol-3-phosphate O-acyltransferase activity (GO:0004366);; Biological Process: phosphatidylglycerol biosynthetic process (GO:0006655);; Cellular Component: membrane (GO:0016020);; Biological Process: pollen sperm cell differentiation (GO:0048235);; Molecular Function: glycerol-3-phosphate 2-O-acyltransferase activity (GO:0090447);;	K13508|0.0|pop:POPTR_559475|hypothetical protein	--	--	Acyltransferase	Glycerol-3-phosphate acyltransferase 1 GN=GPAT1 OS=Arabidopsis thaliana (Mouse-ear cress) PE=1 SV=1	Uncharacterized protein {ECO:0000313|EMBL:EMJ18026.1} OS=Prunus persica (Peach) PE=4 SV=1	PREDICTED: glycerol-3-phosphate acyltransferase 1-like [Fragaria vesca subsp. vesca]
c8481.graph_c0	6.96403	7.8469	1.45319	0.599363	1	-2.83495	down	--	--	--	--	--	--	--	--	--	--
c34408.graph_c0	1.05649	1.6666	0.315992	0.13033	1	-2.5865	down	--	--	Molecular Function: chaperone binding (GO:0051087);;	--	[T]	Signal transduction mechanisms	Ubiquitin family;; BAG domain	BAG family molecular chaperone regulator 3 GN=BAG3 OS=Arabidopsis thaliana (Mouse-ear cress) PE=1 SV=1	Uncharacterized protein {ECO:0000313|EMBL:EMJ13088.1} OS=Prunus persica (Peach) PE=4 SV=1	PREDICTED: BAG family molecular chaperone regulator 3-like [Fragaria vesca subsp. vesca]
c24217.graph_c1	8.17418	2.74355	1.84954	0.214548	1	-2.39953	down	[C]	Energy production and conversion	Cellular Component: mitochondrial respiratory chain complex I (GO:0005747);; Molecular Function: NADH dehydrogenase (ubiquinone) activity (GO:0008137);; Cellular Component: integral component of membrane (GO:0016021);; Cellular Component: cytoplasmic membrane-bounded vesicle (GO:0016023);; Biological Process: electron transport chain (GO:0022900);;	K03884|1e-132|osa:6450132|nad6, OrsajM_p11	--	--	NADH-ubiquinone/plastoquinone oxidoreductase chain 6	NADH-ubiquinone oxidoreductase chain 6 GN=ND6 OS=Arabidopsis thaliana (Mouse-ear cress) PE=2 SV=1	NADH-ubiquinone oxidoreductase chain 6 {ECO:0000256|RuleBase:RU004430} OS=Brassica napus (Rape) PE=3 SV=1	NADH dehydrogenase subunit 6 [Brassica napus]
c28240.graph_c0	8.57208	42.9854	2.02239	3.39032	1	-3.22748	down	--	--	--	--	--	--	--	--	--	--
c21907.graph_c0	2.3081	1.61752	0.757693	0.138892	1	-2.1169	down	[C]	Energy production and conversion	Cellular Component: mitochondrial respiratory chain complex I (GO:0005747);; Biological Process: mitochondrial electron transport, NADH to ubiquinone (GO:0006120);; Molecular Function: NADH dehydrogenase (ubiquinone) activity (GO:0008137);; Cellular Component: integral component of membrane (GO:0016021);; Cellular Component: cytoplasmic membrane-bounded vesicle (GO:0016023);;	K03878|8e-74|osa:6450162|nad1, OrsajM_p01	[C]	Energy production and conversion	NADH dehydrogenase	NADH-ubiquinone oxidoreductase chain 1 GN=ND1 OS=Oenothera berteroana (Bertero&apos;s evening primrose) PE=2 SV=1	NADH-ubiquinone oxidoreductase chain 1 {ECO:0000256|RuleBase:RU000473} OS=Beta macrocarpa (Beet) PE=3 SV=1	RecName: Full=NADH-ubiquinone oxidoreductase chain 1; AltName: Full=NADH dehydrogenase subunit 1 (mitochondrion) [Oenothera berteroana]
c27928.graph_c0	33.9218	12.2079	1.80028	1.11378	1	-3.99292	down	--	--	--	--	--	--	--	--	Uncharacterized protein {ECO:0000313|EMBL:EMJ26465.1} OS=Prunus persica (Peach) PE=4 SV=1	PREDICTED: uncharacterized protein LOC101300400 [Fragaria vesca subsp. vesca]
c6043.graph_c0	3.69292	4.5512	0.690334	0.427089	1	-2.86945	down	--	--	--	--	--	--	--	--	--	--
c6843.graph_c0	3.31346	2.38531	0.458814	0.227083	1	-3.04875	down	[Q]	Secondary metabolites biosynthesis, transport and catabolism	--	--	[QI]	--	Cytochrome P450	Cytochrome P450 CYP72A219 OS=Panax ginseng (Korean ginseng) PE=2 SV=1	Uncharacterized protein {ECO:0000313|EMBL:EMJ13637.1} OS=Prunus persica (Peach) PE=3 SV=1	PREDICTED: secologanin synthase-like [Fragaria vesca subsp. vesca]
c5815.graph_c0	3.53146	4.36928	0.552284	0.427101	1	-3.00073	down	--	--	Cellular Component: membrane (GO:0016020);;	--	--	--	Domain of unknown function (DUF588)	CASP-like protein 1F1 OS=Vitis vinifera (Grape) PE=2 SV=2	CASP-like protein {ECO:0000256|RuleBase:RU361233} OS=Prunus persica (Peach) PE=3 SV=1	PREDICTED: CASP-like protein VIT_17s0000g00560-like [Fragaria vesca subsp. vesca]
c20568.graph_c0	3.56921	43.7141	1.23772	4.59443	1	-2.9954	down	--	--	--	--	--	--	--	--	Uncharacterized protein {ECO:0000313|EMBL:AGV54793.1} OS=Phaseolus vulgaris (Kidney bean) PE=2 SV=1	hypothetical protein SEPMUDRAFT_55206, partial [Sphaerulina musiva SO2202]
c16051.graph_c0	6.22837	3.62794	1.47346	0.39068	1	-2.39493	down	[MG]	--	--	--	--	--	NmrA-like family;; NADH(P)-binding;; NAD dependent epimerase/dehydratase family;; 3-beta hydroxysteroid dehydrogenase/isomerase family	Isoflavone reductase homolog OS=Lupinus albus (White lupin) PE=2 SV=1	Uncharacterized protein {ECO:0000313|EMBL:EMJ11808.1} OS=Prunus persica (Peach) PE=4 SV=1	PREDICTED: isoflavone reductase homolog [Fragaria vesca subsp. vesca]
c34615.graph_c0	1.1415	1.20323	0.367115	0.136274	1	-2.20375	down	[T]	Signal transduction mechanisms	Molecular Function: kinase activity (GO:0016301);;	K00889|1e-100|ath:AT1G01460|PIPK11	[T]	Signal transduction mechanisms	Phosphatidylinositol-4-phosphate 5-Kinase	Phosphatidylinositol 4-phosphate 5-kinase 10 GN=PIP5K10 OS=Arabidopsis thaliana (Mouse-ear cress) PE=2 SV=2	Uncharacterized protein {ECO:0000313|EMBL:EMJ21252.1} OS=Prunus persica (Peach) PE=4 SV=1	PREDICTED: phosphatidylinositol 4-phosphate 5-kinase 10-like [Fragaria vesca subsp. vesca]
c6352.graph_c0	2.67499	2.42804	0.296325	0.274991	1	-3.15577	down	--	--	Cellular Component: cell wall (GO:0005618);; Biological Process: auxin-activated signaling pathway (GO:0009734);; Molecular Function: manganese ion binding (GO:0030145);; Molecular Function: nutrient reservoir activity (GO:0045735);; Cellular Component: apoplast (GO:0048046);;	--	--	--	Cupin;; Cupin domain	Auxin-binding protein ABP19a (Precursor) GN=ABP19A OS=Prunus persica (Peach) PE=3 SV=1	Uncharacterized protein {ECO:0000313|EMBL:EMJ03772.1} OS=Prunus persica (Peach) PE=4 SV=1	PREDICTED: auxin-binding protein ABP19a-like [Fragaria vesca subsp. vesca]
c18574.graph_c0	2.50721	6.08849	0.732654	0.693238	1	-2.57072	down	[GER]	--	Cellular Component: extracellular region (GO:0005576);; Cellular Component: membrane (GO:0016020);;	--	--	--	EamA-like transporter family	WAT1-related protein At2g39510 GN=At2g39510 OS=Arabidopsis thaliana (Mouse-ear cress) PE=2 SV=1	Uncharacterized protein {ECO:0000313|EMBL:EMJ19450.1} OS=Prunus persica (Peach) PE=4 SV=1	PREDICTED: auxin-induced protein 5NG4-like [Fragaria vesca subsp. vesca]
c23537.graph_c0	0.0408288	7.26878	0	0.856234	1	-3.07442	down	[H]	Coenzyme transport and metabolism	Molecular Function: methionine adenosyltransferase activity (GO:0004478);; Molecular Function: ATP binding (GO:0005524);; Biological Process: S-adenosylmethionine biosynthetic process (GO:0006556);; Biological Process: one-carbon metabolic process (GO:0006730);; Molecular Function: metal ion binding (GO:0046872);;	K00789|1e-173|zma:100279822|hypothetical protein LOC100279822	[H]	Coenzyme transport and metabolism	S-adenosylmethionine synthetase, C-terminal domain;; S-adenosylmethionine synthetase, central domain;; S-adenosylmethionine synthetase, N-terminal domain	S-adenosylmethionine synthase 2 GN=SAM2 OS=Hordeum vulgare (Barley) PE=2 SV=1	S-adenosylmethionine synthetase {ECO:0000313|EMBL:EME32622.1} OS=Galdieria sulphuraria (Red alga) PE=3 SV=1	hypothetical protein BGHDH14_bgh00110 [Blumeria graminis f. sp. hordei DH14]
c30409.graph_c0	5.10536	9.84579	0.587303	1.21116	0.819575	-3.04706	down	--	--	--	--	--	--	--	--	Nucleotide binding, putative {ECO:0000313|EMBL:EOY24681.1} OS=Theobroma cacao (Cacao) PE=4 SV=1	PREDICTED: MAP7 domain-containing protein 2 [Prunus mume]
c29328.graph_c0	13.3083	14.7228	5.5083	1.84072	1	-1.91361	down	--	--	--	--	[R]	General function prediction only	Protein of unknown function, DUF607	Calcium uniporter protein 4, mitochondrial (Precursor) OS=Arabidopsis thaliana (Mouse-ear cress) PE=2 SV=1	Uncharacterized protein {ECO:0000313|EMBL:EMJ25922.1} OS=Prunus persica (Peach) PE=4 SV=1	PREDICTED: uncharacterized protein LOC101307663 [Fragaria vesca subsp. vesca]
c23516.graph_c0	2.31919	2.12131	0.897677	0.269268	1	-1.91294	down	--	--	Cellular Component: mitochondrion (GO:0005739);;	--	--	--	--	Putative cytochrome c biogenesis ccmF-like mitochondrial protein GN=CCMFC OS=Arabidopsis thaliana (Mouse-ear cress) PE=1 SV=2	Cytochrome C biogenesis protein CcmFC protein {ECO:0000313|EMBL:KEH16865.1} OS=Medicago truncatula (Barrel medic) PE=4 SV=1	Cytochrome c biogenesis [Medicago truncatula]
c8569.graph_c0	4.74597	4.7906	1.77437	0.609861	1	-1.98416	down	--	--	Molecular Function: peptidase activity (GO:0008233);;	--	[O]	Posttranslational modification, protein turnover, chaperones	Xylanase inhibitor N-terminal;; Eukaryotic aspartyl protease	Aspartic proteinase PCS1 (Precursor) GN=T7H20.240 OS=Arabidopsis thaliana (Mouse-ear cress) PE=2 SV=1	Uncharacterized protein {ECO:0000313|EMBL:EMJ08018.1} (Fragment) OS=Prunus persica (Peach) PE=4 SV=1	PREDICTED: aspartic proteinase PCS1-like [Fragaria vesca subsp. vesca]
c32126.graph_c0	3.49763	1.86105	1.0655	0.239706	1	-2.03039	down	--	--	--	--	--	--	--	--	--	--
c19476.graph_c0	2.30937	1.19558	0.497817	0.153992	1	-2.42257	down	[K]	Transcription	Molecular Function: DNA binding (GO:0003677);; Molecular Function: DNA-directed RNA polymerase activity (GO:0003899);; Biological Process: transcription, DNA-templated (GO:0006351);; Cellular Component: chloroplast (GO:0009507);;	K03046|0.0|vvi:4025097|rpoC2	--	--	--	DNA-directed RNA polymerase subunit beta&apos;&apos; {ECO:0000255|HAMAP-Rule:MF_01324} GN=MoinCp011 OS=Morus indica (Mulberry) PE=3 SV=1	DNA-directed RNA polymerase subunit beta'' {ECO:0000256|HAMAP-Rule:MF_01324} OS=Fragaria vesca subsp. vesca PE=3 SV=1	RNA polymerase beta subunit [Fragaria vesca subsp. vesca]
c14185.graph_c0	26.6384	34.5634	11.3677	4.48109	1	-1.92985	down	--	--	--	--	--	--	Dirigent-like protein	Dirigent protein 11 (Precursor) GN=DIR11 OS=Arabidopsis thaliana (Mouse-ear cress) PE=2 SV=1	Uncharacterized protein {ECO:0000313|EMBL:EMJ18616.1} OS=Prunus persica (Peach) PE=4 SV=1	PREDICTED: uncharacterized protein LOC101297679 [Fragaria vesca subsp. vesca]
c31167.graph_c0	4.55814	4.72746	1.70415	0.638973	1	-1.97104	down	--	--	--	--	--	--	--	--	Uncharacterized protein {ECO:0000313|EMBL:EMJ10605.1} OS=Prunus persica (Peach) PE=4 SV=1	PREDICTED: uncharacterized protein LOC101312632 [Fragaria vesca subsp. vesca]
c10436.graph_c0	1.45506	1.19239	0.461578	0.16318	1	-2.0717	down	[G]	Carbohydrate transport and metabolism	Molecular Function: hydrolase activity, hydrolyzing O-glycosyl compounds (GO:0004553);; Cellular Component: cell wall (GO:0005618);; Biological Process: cellular glucan metabolic process (GO:0006073);; Molecular Function: xyloglucan:xyloglucosyl transferase activity (GO:0016762);; Cellular Component: apoplast (GO:0048046);;	K08235|1e-158|pop:POPTR_768438|hypothetical protein	--	--	Glycosyl hydrolases family 16;; Xyloglucan endo-transglycosylase (XET) C-terminus	Probable xyloglucan endotransglucosylase/hydrolase protein 32 (Precursor) GN=XTH32 OS=Arabidopsis thaliana (Mouse-ear cress) PE=2 SV=1	Xyloglucan endotransglucosylase/hydrolase {ECO:0000256|RuleBase:RU361120} OS=Prunus persica (Peach) PE=3 SV=1	PREDICTED: probable xyloglucan endotransglucosylase/hydrolase protein 32-like [Fragaria vesca subsp. vesca]
c22098.graph_c0	5.29186	2.51063	0.833037	0.343583	1	-2.72905	down	[O]	Posttranslational modification, protein turnover, chaperones	Cellular Component: mitochondrion (GO:0005739);; Biological Process: respiratory chain complex IV assembly (GO:0008535);; Molecular Function: heme transporter activity (GO:0015232);; Biological Process: heme transport (GO:0015886);; Cellular Component: membrane (GO:0016020);; Biological Process: cytochrome complex assembly (GO:0017004);;	--	--	--	Cytochrome C assembly protein	Putative cytochrome c biosynthesis ccmC-like mitochondrial protein GN=AtMg00900 OS=Arabidopsis thaliana (Mouse-ear cress) PE=2 SV=4	Cytochrome c biogenesis ccmC {ECO:0000313|EMBL:BAC98924.1} OS=Brassica napus (Rape) PE=4 SV=1	cytochrome c biogenesis ccmC [Brassica napus]
c21730.graph_c0	7.46353	7.99949	0.725953	1.12281	0.772661	-3.06366	down	--	--	--	--	--	--	--	--	--	--
c26954.graph_c0	55.804	24.6191	4.7099	3.46022	1	-3.30627	down	--	--	--	--	--	--	Vicilin N terminal region	Antimicrobial peptide 2d (Precursor) OS=Macadamia integrifolia (Macadamia nut) PE=2 SV=1	Vicilin-like antimicrobial peptides 2-1 {ECO:0000313|EMBL:EXC18944.1} OS=Morus notabilis PE=4 SV=1	PREDICTED: uncharacterized protein LOC101300400 [Fragaria vesca subsp. vesca]
c23015.graph_c0	4.66822	2.0131	0.402209	0.284383	1	-3.28963	down	--	--	Biological Process: mRNA splicing, via spliceosome (GO:0000398);; Molecular Function: RNA binding (GO:0003723);; Molecular Function: protein binding (GO:0005515);; Cellular Component: nucleus (GO:0005634);; Cellular Component: cytosol (GO:0005829);; Molecular Function: isomerase activity (GO:0016853);;	K12735|1e-10|rcu:RCOM_1575570|peptidyl-prolyl cis-trans isomerase, putative (EC:5.2.1.8)	[O]	Posttranslational modification, protein turnover, chaperones	--	Peptidyl-prolyl cis-trans isomerase CYP59 GN=CYP59 OS=Arabidopsis thaliana (Mouse-ear cress) PE=1 SV=1	Uncharacterized protein {ECO:0000313|EnsemblPlants:PGSC0003DMT400043897} OS=Solanum tuberosum (Potato) PE=4 SV=1	PREDICTED: peptidyl-prolyl cis-trans isomerase-like 4-like, partial [Cucumis sativus]
c32847.graph_c0	1.49279	2.2671	0.517666	0.320264	1	-2.1481	down	--	--	Molecular Function: sequence-specific DNA binding transcription factor activity (GO:0003700);; Cellular Component: plasma membrane (GO:0005886);; Biological Process: regulation of transcription, DNA-templated (GO:0006355);; Biological Process: membrane fusion (GO:0006944);; Molecular Function: zinc ion binding (GO:0008270);; Molecular Function: actin filament binding (GO:0051015);; Biological Pro…	--	[TZ]	--	LIM domain	LIM domain-containing protein WLIM1 {ECO:0000305} OS=Arabidopsis thaliana (Mouse-ear cress) PE=1 SV=1	Uncharacterized protein {ECO:0000313|EMBL:EMJ27073.1} OS=Prunus persica (Peach) PE=4 SV=1	PREDICTED: pollen-specific protein SF3-like [Fragaria vesca subsp. vesca]/Populus deltoides transcription factor Lim1 mRNA, complete cds/Morus notabilis Pollen-specific protein SF3 partial mRNA/Populus trichocarpa LIM transcription factor (LIM2) mRNA, complete cds
c20141.graph_c1	3.34456	2.96102	0.423425	0.425685	0.8453	-2.89079	down	[M]	Cell wall/membrane/envelope biogenesis	Biological Process: microtubule cytoskeleton organization (GO:0000226);; Biological Process: cytokinesis by cell plate formation (GO:0000911);; Biological Process: response to hypoxia (GO:0001666);; Cellular Component: nucleus (GO:0005634);; Cellular Component: cytosol (GO:0005829);; Biological Process: starch metabolic process (GO:0005982);; Biological Process: sucrose biosynthetic process (GO:0…	K00695|0.0|vvi:100243135|hypothetical protein LOC100243135	[M]	Cell wall/membrane/envelope biogenesis	Sucrose synthase;; Glycosyl transferases group 1;; Glycosyl transferases group 1;; Glycosyl transferases group 1	Sucrose synthase 2 GN=K21P3.6 OS=Arabidopsis thaliana (Mouse-ear cress) PE=2 SV=3	Sucrose synthase {ECO:0000256|RuleBase:RU280817} OS=Prunus persica (Peach) PE=2 SV=1	PREDICTED: sucrose synthase 2-like [Fragaria vesca subsp. vesca]
c29435.graph_c0	18.0254	10.399	3.52232	1.51207	1	-2.49402	down	--	--	--	--	--	--	Plastocyanin-like domain	Blue copper protein (Precursor) OS=Pisum sativum (Garden pea) PE=2 SV=1	Uncharacterized protein {ECO:0000313|EMBL:EMJ27615.1} (Fragment) OS=Prunus persica (Peach) PE=4 SV=1	PREDICTED: blue copper protein-like [Fragaria vesca subsp. vesca]
c20177.graph_c0	6.32865	9.91744	1.19298	1.44332	0.61056	-2.61296	down	[V]	Defense mechanisms	Molecular Function: ATP binding (GO:0005524);; Biological Process: ATP catabolic process (GO:0006200);; Cellular Component: integral component of membrane (GO:0016021);; Molecular Function: ATPase activity, coupled to transmembrane movement of substances (GO:0042626);; Biological Process: transmembrane transport (GO:0055085);;	--	[Q]	Secondary metabolites biosynthesis, transport and catabolism	ABC transporter;; ABC transporter transmembrane region;; RecF/RecN/SMC N terminal domain;; Predicted ATPase of the ABC class;; AAA domain	ABC transporter B family member 15 GN=MZF16.16 OS=Arabidopsis thaliana (Mouse-ear cress) PE=3 SV=1	Uncharacterized protein {ECO:0000313|EMBL:EMJ18534.1} OS=Prunus persica (Peach) PE=3 SV=1	PREDICTED: ABC transporter B family member 15-like [Fragaria vesca subsp. vesca]
c15635.graph_c0	4.33448	2.78012	0.864281	0.411311	1	-2.47551	down	--	--	--	--	--	--	--	--	Uncharacterized protein {ECO:0000313|EMBL:EYU41287.1} (Fragment) OS=Erythranthe guttata (Yellow monkey flower) PE=4 SV=1	PREDICTED: uncharacterized protein LOC101306718 [Fragaria vesca subsp. vesca]
c30254.graph_c0	6.53022	9.14351	1.48402	1.36237	1	-2.44948	down	--	--	Biological Process: transport (GO:0006810);; Cellular Component: membrane (GO:0016020);;	--	[R]	General function prediction only	Sugar efflux transporter for intercellular exchange	Bidirectional sugar transporter SWEET14 OS=Oryza sativa subsp. japonica (Rice) PE=2 SV=1	Sugar transporter SWEET {ECO:0000256|RuleBase:RU910715} OS=Prunus persica (Peach) PE=3 SV=1	PREDICTED: bidirectional sugar transporter SWEET14-like [Fragaria vesca subsp. vesca]
c21689.graph_c0	1.90863	4.71301	0.688272	0.751435	1	-2.18179	down	--	--	--	--	--	--	--	--	Uncharacterized protein {ECO:0000313|EMBL:EMJ09922.1} OS=Prunus persica (Peach) PE=4 SV=1	PREDICTED: uncharacterized protein LOC101294803 [Fragaria vesca subsp. vesca]
c8525.graph_c0	7.19954	7.79569	2.41595	1.25639	1	-2.01661	down	--	--	Biological Process: lipid metabolic process (GO:0006629);; Molecular Function: hydrolase activity, acting on ester bonds (GO:0016788);;	--	--	--	GDSL-like Lipase/Acylhydrolase	GDSL esterase/lipase At2g23540 (Precursor) GN=At2g23540 OS=Arabidopsis thaliana (Mouse-ear cress) PE=2 SV=1	Uncharacterized protein {ECO:0000313|EMBL:EMJ05678.1} (Fragment) OS=Prunus persica (Peach) PE=4 SV=1	PREDICTED: GDSL esterase/lipase At2g23540-like [Fragaria vesca subsp. vesca]
c5903.graph_c0	4.60961	4.88236	1.2868	0.796103	1	-2.17728	down	--	--	Molecular Function: NADH dehydrogenase (ubiquinone) activity (GO:0008137);; Biological Process: ATP synthesis coupled electron transport (GO:0042773);;	--	--	--	--	--	Putative uncharacterized protein {ECO:0000313|EMBL:CAN71467.1} OS=Vitis vinifera (Grape) PE=4 SV=1	hypothetical protein VITISV_038988 [Vitis vinifera]
c17396.graph_c0	4.28913	5.38665	1.29177	0.88185	1	-2.14127	down	--	--	--	--	--	--	WRC;; QLQ	Growth-regulating factor 5 GN=GRF5 OS=Arabidopsis thaliana (Mouse-ear cress) PE=1 SV=1	Uncharacterized protein {ECO:0000313|EMBL:EMJ16060.1} OS=Prunus persica (Peach) PE=4 SV=1	PREDICTED: growth-regulating factor 5-like [Fragaria vesca subsp. vesca]
c7706.graph_c0	69.4735	136.54	14.652	22.4146	0.772661	-2.46262	down	--	--	--	--	--	--	--	--	Uncharacterized protein {ECO:0000313|EMBL:EMJ25179.1} OS=Prunus persica (Peach) PE=4 SV=1	PREDICTED: uncharacterized protein LOC101298504 [Fragaria vesca subsp. vesca]
c27293.graph_c0	6.58508	13.9205	1.85918	2.30043	1	-2.28589	down	--	--	--	--	--	--	--	--	--	--
c20411.graph_c0	10.5962	2.56552	2.79384	0.432117	1	-2.03065	down	[H]	Coenzyme transport and metabolism	Molecular Function: methionine adenosyltransferase activity (GO:0004478);; Molecular Function: ATP binding (GO:0005524);; Cellular Component: cytoplasm (GO:0005737);; Biological Process: S-adenosylmethionine biosynthetic process (GO:0006556);; Biological Process: one-carbon metabolic process (GO:0006730);; Biological Process: response to salt stress (GO:0009651);; Molecular Function: metal ion bi…	K00789|2e-72|pop:POPTR_644907|AdoMet5	[H]	Coenzyme transport and metabolism	S-adenosylmethionine synthetase, C-terminal domain	S-adenosylmethionine synthase 2 (Fragment) GN=SMS-2 OS=Petroselinum crispum (Parsley) PE=2 SV=1	S-adenosylmethionine synthase {ECO:0000313|EMBL:BAM05640.1} (Fragment) OS=Eucalyptus globulus subsp. globulus (Tasmanian blue gum) PE=3 SV=1	PREDICTED: S-adenosylmethionine synthase 1-like [Fragaria vesca subsp. vesca]
c16340.graph_c0	4.95553	2.72985	0.768535	0.47547	1	-2.62853	down	--	--	--	--	--	--	Plastocyanin-like domain	Early nodulin-like protein 1 (Precursor) GN=At2g25060 OS=Arabidopsis thaliana (Mouse-ear cress) PE=1 SV=2	Uncharacterized protein {ECO:0000313|EMBL:EMJ11054.1} OS=Prunus persica (Peach) PE=4 SV=1	PREDICTED: uncharacterized protein LOC101304966 [Fragaria vesca subsp. vesca]
c24538.graph_c0	155.318	1108.72	47.5682	196.813	1	-2.35158	down	[R]	General function prediction only	Biological Process: anthocyanin-containing compound biosynthetic process (GO:0009718);; Molecular Function: oxidoreductase activity, acting on single donors with incorporation of molecular oxygen, incorporation of two atoms of oxygen (GO:0016702);; Molecular Function: L-ascorbic acid binding (GO:0031418);; Molecular Function: metal ion binding (GO:0046872);; Molecular Function: leucocyanidin oxyg…	K05277|0.0|vvi:100233142|LDOX, ANS	[QR]	--	non-haem dioxygenase in morphine synthesis N-terminal;; 2OG-Fe(II) oxygenase superfamily	Leucoanthocyanidin dioxygenase GN=ANS OS=Malus domestica (Apple) PE=2 SV=1	Anthocyanidin synthase {ECO:0000313|EMBL:AFP99287.1} OS=Fragaria ananassa (Strawberry) PE=2 SV=1	PREDICTED: leucoanthocyanidin dioxygenase-like [Fragaria vesca subsp. vesca]
c24217.graph_c0	3.53963	1.53718	0.330839	0.272907	1	-3.08058	down	[J]	Translation, ribosomal structure and biogenesis	Molecular Function: structural constituent of ribosome (GO:0003735);; Cellular Component: mitochondrion (GO:0005739);; Biological Process: translation (GO:0006412);; Cellular Component: chloroplast (GO:0009507);; Cellular Component: small ribosomal subunit (GO:0015935);; Molecular Function: rRNA binding (GO:0019843);;	--	--	--	S4 domain	Ribosomal protein S4, mitochondrial GN=RPS4 OS=Arabidopsis thaliana (Mouse-ear cress) PE=2 SV=2	Ribosomal protein S4 {ECO:0000313|EMBL:AET62946.1} OS=Lotus japonicus (Lotus corniculatus var. japonicus) PE=4 SV=1	ribosomal protein S4, partial (mitochondrion) [Fragaria iinumae]
c22140.graph_c0	8.20429	4.51715	0.790069	0.805069	0.641808	-3.00264	down	--	--	--	--	--	--	--	--	--	PREDICTED: 6-phosphofructokinase 4, chloroplastic-like [Fragaria vesca subsp. vesca]
c21098.graph_c0	6.00726	4.20988	0.912978	0.768172	1	-2.60401	down	--	--	Cellular Component: membrane (GO:0016020);;	--	--	--	--	Uncharacterized mitochondrial protein AtMg01020 GN=AtMg01020 OS=Arabidopsis thaliana (Mouse-ear cress) PE=2 SV=1	Uncharacterized protein {ECO:0000313|EMBL:BAN09099.1} OS=Solanum kurzii PE=4 SV=1	hypothetical protein (mitochondrion) [Solanum kurzii]
c10047.graph_c1	1.71207	1.57837	0.46552	0.288003	1	-2.1184	down	--	--	--	--	--	--	TCP family transcription factor	Transcription factor TCP4 GN=K15M2.17 OS=Arabidopsis thaliana (Mouse-ear cress) PE=2 SV=1	Uncharacterized protein {ECO:0000313|EMBL:EMJ13039.1} OS=Prunus persica (Peach) PE=4 SV=1	PREDICTED: transcription factor TCP4-like [Fragaria vesca subsp. vesca]
c29656.graph_c0	11.7597	5.99228	1.34418	1.1088	1	-2.86139	down	--	--	--	--	--	--	--	--	--	--
c8957.graph_c0	1.834	6.69153	0.391814	1.23895	1	-2.37207	down	--	--	--	--	--	--	Protein of unknown function (DUF3049)	Protein FANTASTIC FOUR 1 GN=FAF1 OS=Arabidopsis thaliana (Mouse-ear cress) PE=2 SV=1	Uncharacterized protein {ECO:0000313|EMBL:EMJ01076.1} OS=Prunus persica (Peach) PE=4 SV=1	PREDICTED: protein FANTASTIC FOUR 1-like [Pyrus x bretschneideri]
c32331.graph_c0	1.97148	3.57894	0.764373	0.675564	1	-1.92971	down	--	--	--	--	--	--	Phytosulfokine precursor protein (PSK)	Phytosulfokine-beta (Precursor) GN=T32N15.2 OS=Arabidopsis thaliana (Mouse-ear cress) PE=2 SV=2	Uncharacterized protein {ECO:0000313|EMBL:EMJ08826.1} OS=Prunus persica (Peach) PE=4 SV=1	PREDICTED: putative phytosulfokines 6-like [Fragaria vesca subsp. vesca]
c33725.graph_c0	0.884185	0.996278	0.229961	0.189693	1	-2.15505	down	--	--	Molecular Function: microtubule motor activity (GO:0003777);; Molecular Function: ATP binding (GO:0005524);; Cellular Component: kinesin complex (GO:0005871);; Cellular Component: microtubule (GO:0005874);; Biological Process: microtubule-based movement (GO:0007018);; Molecular Function: microtubule binding (GO:0008017);;	--	[Z]	Cytoskeleton	Kinesin motor domain	Kinesin-like protein FLA10 GN=FLA10 OS=Chlamydomonas reinhardtii (Chlamydomonas smithii) PE=1 SV=1	Kinesin-like protein {ECO:0000256|RuleBase:RU000394} OS=Morus notabilis PE=3 SV=1	PREDICTED: chromosome-associated kinesin KIF4A-like [Fragaria vesca subsp. vesca]
c30760.graph_c0	7.63642	1.90293	2.70861	0.362321	1	-1.63623	down	[T]	Signal transduction mechanisms	Molecular Function: phosphorelay response regulator activity (GO:0000156);; Biological Process: phosphorelay signal transduction system (GO:0000160);; Biological Process: regulation of transcription, DNA-templated (GO:0006355);; Molecular Function: kinase activity (GO:0016301);; Biological Process: phosphorylation (GO:0016310);; Biological Process: intracellular signal transduction (GO:0035556);;	--	[T]	Signal transduction mechanisms	Response regulator receiver domain	Two-component response regulator ARR22 GN=ARR22 OS=Arabidopsis thaliana (Mouse-ear cress) PE=2 SV=1	Uncharacterized protein {ECO:0000313|EMBL:EMJ02788.1} OS=Prunus persica (Peach) PE=4 SV=1	PREDICTED: two-component response regulator ARR22-like [Fragaria vesca subsp. vesca]
c29807.graph_c0	6.05781	12.6936	2.72839	2.42544	1	-1.84397	down	[Q]	Secondary metabolites biosynthesis, transport and catabolism	Molecular Function: copper ion binding (GO:0005507);; Molecular Function: L-ascorbate oxidase activity (GO:0008447);; Biological Process: oxidation-reduction process (GO:0055114);;	--	[Q]	Secondary metabolites biosynthesis, transport and catabolism	Multicopper oxidase;; Multicopper oxidase;; Multicopper oxidase	L-ascorbate oxidase homolog (Precursor) GN=Bp10 OS=Brassica napus (Rape) PE=2 SV=1	Uncharacterized protein {ECO:0000313|EMBL:EMJ22986.1} OS=Prunus persica (Peach) PE=4 SV=1	PREDICTED: L-ascorbate oxidase homolog [Fragaria vesca subsp. vesca]
c31648.graph_c0	3.27343	1.45821	0.910759	0.28173	1	-1.98658	down	--	--	Molecular Function: inositol 3-alpha-galactosyltransferase activity (GO:0047216);;	--	[G]	Carbohydrate transport and metabolism	Glycosyl transferase family 8	Galactinol synthase 1 GN=GOLS1 OS=Ajuga reptans (Bugle) PE=1 SV=1	Uncharacterized protein {ECO:0000313|EMBL:EMJ23697.1} OS=Prunus persica (Peach) PE=4 SV=1	PREDICTED: galactinol synthase 1-like [Fragaria vesca subsp. vesca]
c20141.graph_c0	2.81213	1.79556	0.0934549	0.346907	0.772661	-3.40508	down	[M]	Cell wall/membrane/envelope biogenesis	Biological Process: sucrose metabolic process (GO:0005985);; Biological Process: biosynthetic process (GO:0009058);; Molecular Function: sucrose synthase activity (GO:0016157);;	K00695|1e-82|vvi:100243135|hypothetical protein LOC100243135	[M]	Cell wall/membrane/envelope biogenesis	Sucrose synthase	Sucrose synthase 2 GN=SUS2 OS=Pisum sativum (Garden pea) PE=2 SV=1	Sucrose synthase {ECO:0000313|EMBL:AAQ18911.1} (Fragment) OS=Actinidia deliciosa (Kiwi) PE=2 SV=1	PREDICTED: sucrose synthase 2-like [Fragaria vesca subsp. vesca]
c32141.graph_c0	1.60478	2.89316	0.594262	0.565619	1	-1.93939	down	[R]	General function prediction only	Molecular Function: flavonol synthase activity (GO:0045431);; Biological Process: flavonol biosynthetic process (GO:0051555);; Biological Process: oxidation-reduction process (GO:0055114);;	--	[QR]	--	non-haem dioxygenase in morphine synthesis N-terminal;; 2OG-Fe(II) oxygenase superfamily	Protein SRG1 GN=SRG1 OS=Arabidopsis thaliana (Mouse-ear cress) PE=2 SV=1	Uncharacterized protein {ECO:0000313|EMBL:EMJ24528.1} OS=Prunus persica (Peach) PE=3 SV=1	PREDICTED: protein SRG1-like [Fragaria vesca subsp. vesca]
c21369.graph_c0	2.57342	1.6204	0.528223	0.326796	1	-2.29325	down	[O]	Posttranslational modification, protein turnover, chaperones	Cellular Component: mitochondrion (GO:0005739);; Biological Process: respiratory chain complex IV assembly (GO:0008535);; Molecular Function: heme transporter activity (GO:0015232);; Biological Process: heme transport (GO:0015886);; Cellular Component: membrane (GO:0016020);; Biological Process: cytochrome complex assembly (GO:0017004);;	--	--	--	Cytochrome C assembly protein	Probable cytochrome c biosynthesis protein OS=Oenothera berteroana (Bertero&apos;s evening primrose) PE=2 SV=3	Cytochrome c maturation protein CcmFN {ECO:0000313|EMBL:BAD83458.2} OS=Nicotiana tabacum (Common tobacco) PE=4 SV=2	cytochrome c maturation protein CcmFN (mitochondrion) [Nicotiana tabacum]
c23465.graph_c1	4.41214	1.07492	0.891654	0.220656	1	-2.30748	down	[U]	Intracellular trafficking, secretion, and vesicular transport	Cellular Component: mitochondrion (GO:0005739);; Cellular Component: plasma membrane (GO:0005886);; Cellular Component: integral component of membrane (GO:0016021);; Cellular Component: cytoplasmic membrane-bounded vesicle (GO:0016023);;	--	--	--	Sec-independent protein translocase protein (TatC)	Uncharacterized tatC-like protein ymf16 GN=YMF16 OS=Arabidopsis thaliana (Mouse-ear cress) PE=2 SV=2	Uncharacterized protein {ECO:0000313|EMBL:BAD83547.2} (Fragment) OS=Nicotiana tabacum (Common tobacco) PE=4 SV=2	hypothetical protein, partial (mitochondrion) [Nicotiana tabacum]
c16906.graph_c0	2.10508	4.29916	0.590267	0.892664	1	-2.09785	down	--	--	--	--	--	--	--	Vegetative cell wall protein gp1 (Precursor) GN=GP1 OS=Chlamydomonas reinhardtii (Chlamydomonas smithii) PE=1 SV=1	Uncharacterized protein {ECO:0000313|EnsemblPlants:PGSC0003DMT400002219} OS=Solanum tuberosum (Potato) PE=4 SV=1	PREDICTED: platelet glycoprotein Ib alpha chain-like [Prunus mume]
c22133.graph_c0	6.92752	12.7494	2.34058	2.65871	1	-1.96252	down	--	--	--	--	--	--	Reticulon;; Protein of unknown function (DUF2488)	Reticulon-like protein B4 GN=MBK23.13 OS=Arabidopsis thaliana (Mouse-ear cress) PE=1 SV=1	Uncharacterized protein {ECO:0000313|EMBL:EMJ07023.1} OS=Prunus persica (Peach) PE=4 SV=1	PREDICTED: reticulon-like protein B5-like [Fragaria vesca subsp. vesca]
c3660.graph_c0	0.768418	0.833767	0.283741	0.175542	1	-1.79129	down	[O]	Posttranslational modification, protein turnover, chaperones	Molecular Function: serine-type peptidase activity (GO:0008236);; Biological Process: organic substance metabolic process (GO:0071704);;	--	--	--	Subtilase family;; PA domain;; Peptidase inhibitor I9	Subtilisin-like protease SBT5.4 {ECO:0000303|PubMed:16193095} (Precursor) GN=At5g59810 OS=Arabidopsis thaliana (Mouse-ear cress) PE=1 SV=1	Uncharacterized protein {ECO:0000313|EMBL:EMJ07985.1} OS=Prunus persica (Peach) PE=4 SV=1	PREDICTED: subtilisin-like protease-like [Fragaria vesca subsp. vesca]
c23461.graph_c0	8.76793	40.8652	2.58271	8.60378	1	-2.1328	down	--	--	--	--	--	--	--	--	Uncharacterized protein {ECO:0000313|EnsemblPlants:TRIUR3_32497-P1} OS=Triticum urartu (Red wild einkorn) PE=4 SV=1	hypothetical protein K443DRAFT_377952, partial [Laccaria amethystina LaAM-08-1]
c32315.graph_c0	2.64198	2.13966	0.370408	0.45832	1	-2.53084	down	--	--	Cellular Component: integral component of membrane (GO:0016021);;	--	[T]	Signal transduction mechanisms	Protein of unknown function (DUF568);; Eukaryotic cytochrome b561	Cytochrome b561 and DOMON domain-containing protein At2g04850 (Precursor) GN=At2g04850 OS=Arabidopsis thaliana (Mouse-ear cress) PE=2 SV=2	Uncharacterized protein {ECO:0000313|EMBL:EMJ18931.1} OS=Prunus persica (Peach) PE=4 SV=1	PREDICTED: uncharacterized protein LOC101314441 [Fragaria vesca subsp. vesca]
c13949.graph_c0	24.9894	18.0526	3.95812	3.87825	0.0529835	-2.45923	down	--	--	--	K00679|0.0|vvi:100243077|hypothetical protein LOC100243077	[I]	Lipid transport and metabolism	Lecithin:cholesterol acyltransferase	Putative phospholipid:diacylglycerol acyltransferase 2 GN=PDAT2 OS=Arabidopsis thaliana (Mouse-ear cress) PE=3 SV=1	Uncharacterized protein {ECO:0000313|EMBL:EMJ09949.1} OS=Prunus persica (Peach) PE=4 SV=1	PREDICTED: putative phospholipid:diacylglycerol acyltransferase 2-like [Fragaria vesca subsp. vesca]
c29320.graph_c0	19.258	5.15168	7.73523	1.11093	1	-1.46482	down	[M]	Cell wall/membrane/envelope biogenesis	--	K13680|0.0|vvi:100259738|hypothetical protein LOC100259738	--	--	Glycosyltransferase like family 2;; Glycosyl transferase family group 2;; Glycosyl transferase family 2;; Glycosyl transferase family 21	Glucomannan 4-beta-mannosyltransferase 9 GN=F17C15.180 OS=Arabidopsis thaliana (Mouse-ear cress) PE=2 SV=1	Uncharacterized protein {ECO:0000313|EMBL:EMJ04824.1} OS=Prunus persica (Peach) PE=4 SV=1	PREDICTED: glucomannan 4-beta-mannosyltransferase 9-like [Fragaria vesca subsp. vesca]
c8302.graph_c0	7.13559	5.57143	3.24708	1.20532	1	-1.5028	down	[D]	Cell cycle control, cell division, chromosome partitioning	--	--	--	--	--	Uncharacterized membrane protein At1g16860 GN=At1g16860 OS=Arabidopsis thaliana (Mouse-ear cress) PE=1 SV=1	Uncharacterized protein {ECO:0000313|EMBL:EMJ12928.1} OS=Prunus persica (Peach) PE=4 SV=1	PREDICTED: uncharacterized membrane protein At1g16860-like [Fragaria vesca subsp. vesca]
c16073.graph_c0	4.43375	1.52312	0.431256	0.333506	1	-2.97299	down	--	--	Molecular Function: magnesium ion binding (GO:0000287);; Cellular Component: mitochondrion (GO:0005739);; Cellular Component: chloroplast (GO:0009507);; Biological Process: gibberellin biosynthetic process (GO:0009686);; Molecular Function: ent-copalyl diphosphate synthase activity (GO:0009905);; Molecular Function: terpene synthase activity (GO:0010333);; Biological Process: diterpene phytoalexi…	K04120|0.0|rcu:RCOM_0557410|Ent-kaurene synthase A, chloroplast precursor, putative (EC:5.5.1.13)	--	--	Terpene synthase, N-terminal domain;; Prenyltransferase-like;; Prenyltransferase-like	Ent-copalyl diphosphate synthase, chloroplastic (Precursor) OS=Pisum sativum (Garden pea) PE=2 SV=1	Uncharacterized protein {ECO:0000313|EMBL:EMJ00194.1} OS=Prunus persica (Peach) PE=4 SV=1	PREDICTED: ent-copalyl diphosphate synthase, chloroplastic-like [Fragaria vesca subsp. vesca]
c6627.graph_c0	2.58337	2.83988	0.251276	0.621827	1	-2.63885	down	[Q]	Secondary metabolites biosynthesis, transport and catabolism	Molecular Function: copper ion binding (GO:0005507);; Biological Process: lignin catabolic process (GO:0046274);; Cellular Component: apoplast (GO:0048046);; Molecular Function: hydroquinone:oxygen oxidoreductase activity (GO:0052716);; Biological Process: oxidation-reduction process (GO:0055114);;	--	[Q]	Secondary metabolites biosynthesis, transport and catabolism	Multicopper oxidase;; Multicopper oxidase	Putative laccase-1 (Precursor) OS=Oryza sativa subsp. japonica (Rice) PE=3 SV=1	Laccase {ECO:0000256|RuleBase:RU361119} OS=Castanea mollissima (Chinese chestnut) PE=2 SV=1	PREDICTED: putative laccase-9-like [Fragaria vesca subsp. vesca]
c33004.graph_c0	1.08417	1.58358	0.200167	0.346744	1	-2.28107	down	[D]	Cell cycle control, cell division, chromosome partitioning	Biological Process: regulation of cell cycle (GO:0051726);;	K14505|1e-158|vvi:100264093|hypothetical protein LOC100264093	[D]	Cell cycle control, cell division, chromosome partitioning	Cyclin, N-terminal domain;; Cyclin, C-terminal domain	Cyclin-D3-1 GN=F28A23.80 OS=Arabidopsis thaliana (Mouse-ear cress) PE=1 SV=3	Uncharacterized protein {ECO:0000313|EMBL:EMJ01109.1} OS=Prunus persica (Peach) PE=3 SV=1	PREDICTED: cyclin-D3-1-like [Fragaria vesca subsp. vesca]
c30321.graph_c0	6.12505	8.30344	1.76518	1.82995	1	-1.99517	down	[R]	General function prediction only	Molecular Function: oxidoreductase activity (GO:0016491);;	--	[QR]	--	2OG-Fe(II) oxygenase superfamily;; non-haem dioxygenase in morphine synthesis N-terminal	1-aminocyclopropane-1-carboxylate oxidase homolog 1 GN=At1g06620 OS=Arabidopsis thaliana (Mouse-ear cress) PE=2 SV=1	Uncharacterized protein {ECO:0000313|EMBL:EMJ22851.1} OS=Prunus persica (Peach) PE=3 SV=1	PREDICTED: 1-aminocyclopropane-1-carboxylate oxidase homolog 1-like [Fragaria vesca subsp. vesca]
c31687.graph_c0	2.15921	4.4604	0.538175	0.998857	1	-2.09593	down	--	--	--	--	--	--	Sieve element occlusion N-terminus	--	Uncharacterized protein {ECO:0000313|EMBL:EMJ26408.1} OS=Prunus persica (Peach) PE=4 SV=1	PREDICTED: uncharacterized protein LOC101309120 [Fragaria vesca subsp. vesca]
c21283.graph_c0	2.69138	3.52973	0.307916	0.816421	1	-2.46929	down	--	--	--	--	--	--	EamA-like transporter family;; Triose-phosphate Transporter family	WAT1-related protein At1g68170 GN=At1g68170 OS=Arabidopsis thaliana (Mouse-ear cress) PE=3 SV=1	Uncharacterized protein {ECO:0000313|EMBL:EMJ26034.1} OS=Prunus persica (Peach) PE=4 SV=1	PREDICTED: auxin-induced protein 5NG4-like [Fragaria vesca subsp. vesca]
c32248.graph_c0	2.19177	1.85222	0.496626	0.430147	1	-2.12283	down	[Q]	Secondary metabolites biosynthesis, transport and catabolism	--	--	[QI]	--	Cytochrome P450	Cytochrome P450 CYP72A219 OS=Panax ginseng (Korean ginseng) PE=2 SV=1	Uncharacterized protein {ECO:0000313|EMBL:EMJ15121.1} OS=Prunus persica (Peach) PE=3 SV=1	PREDICTED: secologanin synthase-like [Fragaria vesca subsp. vesca]
c17711.graph_c0	19.6932	20.0385	7.8253	4.66682	1	-1.65881	down	--	--	--	--	--	--	--	--	--	--
c31126.graph_c0	5.9364	1.97844	0.666873	0.464146	1	-2.81769	down	[V]	Defense mechanisms	--	--	[R]	General function prediction only	MatE	Protein TRANSPARENT TESTA 12 GN=F17J16_80 OS=Arabidopsis thaliana (Mouse-ear cress) PE=2 SV=1	MATE efflux family protein {ECO:0000256|RuleBase:RU004914} OS=Prunus persica (Peach) PE=3 SV=1	PREDICTED: protein TRANSPARENT TESTA 12-like [Fragaria vesca subsp. vesca]
c31246.graph_c0	3.61459	2.63168	1.66324	0.617398	1	-1.44471	down	--	--	--	--	[A]	RNA processing and modification	RING-variant domain	--	Uncharacterized protein {ECO:0000313|EMBL:EMJ19636.1} OS=Prunus persica (Peach) PE=4 SV=1	PREDICTED: uncharacterized protein LOC101290900 [Fragaria vesca subsp. vesca]
c14603.graph_c0	2.04209	2.30098	0.36356	0.539816	1	-2.26337	down	--	--	Molecular Function: DNA binding (GO:0003677);; Molecular Function: sequence-specific DNA binding transcription factor activity (GO:0003700);; Cellular Component: nucleus (GO:0005634);; Biological Process: regulation of transcription, DNA-templated (GO:0006355);; Biological Process: plant-type cell wall modification (GO:0009827);; Biological Process: pollen tube growth (GO:0009860);; Biological Pr…	--	[K]	Transcription	K-box region	Agamous-like MADS-box protein AGL11 GN=T5L19.90 OS=Arabidopsis thaliana (Mouse-ear cress) PE=1 SV=1	K-box region and MADS-box transcription factor family protein isoform 1 {ECO:0000313|EMBL:EOY17389.1} OS=Theobroma cacao (Cacao) PE=4 SV=1	PREDICTED: agamous-like MADS-box protein AGL11-like [Fragaria vesca subsp. vesca]
c12542.graph_c0	1.20247	1.07459	0.454735	0.255755	1	-1.6717	down	[C]	Energy production and conversion	Molecular Function: iron ion binding (GO:0005506);; Cellular Component: plasma membrane (GO:0005886);; Molecular Function: NADH dehydrogenase (ubiquinone) activity (GO:0008137);; Molecular Function: electron carrier activity (GO:0009055);; Cellular Component: chloroplast thylakoid membrane (GO:0009535);; Cellular Component: integral component of membrane (GO:0016021);; Biological Process: photosy…	K05580|1e-113|vvi:100253730|similar to NADH dehydrogenase subunit I	[C]	Energy production and conversion	4Fe-4S binding domain;; 4Fe-4S dicluster domain;; 4Fe-4S dicluster domain;; 4Fe-4S double cluster binding domain;; 4Fe-4S binding domain;; 4Fe-4S dicluster domain;; 4Fe-4S dicluster domain;; 4Fe-4S dicluster domain;; 4Fe-4S binding domain;; 4Fe-4S binding domain;; 4Fe-4S dicluster domain	NAD(P)H-quinone oxidoreductase subunit I, chloroplastic {ECO:0000255|HAMAP-Rule:MF_01351} GN=MoinCp075 OS=Morus indica (Mulberry) PE=3 SV=1	NAD(P)H-quinone oxidoreductase subunit H {ECO:0000313|EMBL:AES86356.1} OS=Medicago truncatula (Barrel medic) PE=1 SV=1	NAD(P)H-quinone oxidoreductase subunit H [Medicago truncatula]
c33140.graph_c0	1.21509	2.17173	0.417732	0.516877	1	-1.84482	down	--	--	--	K14488|3e-65|pop:POPTR_589337|SAUR46	--	--	Auxin responsive protein	Auxin-induced protein 15A OS=Glycine max (Soybean) PE=2 SV=1	Uncharacterized protein {ECO:0000313|EMBL:EMJ03815.1} OS=Prunus persica (Peach) PE=4 SV=1	PREDICTED: uncharacterized protein LOC101294986 [Fragaria vesca subsp. vesca]
c31822.graph_c0	2.12403	2.91186	0.388231	0.698725	1	-2.20838	down	[R]	General function prediction only	Cellular Component: integral component of membrane (GO:0016021);;	--	--	--	Sulfite exporter TauE/SafE	--	Uncharacterized protein {ECO:0000313|EMBL:EMJ12793.1} OS=Prunus persica (Peach) PE=4 SV=1	PREDICTED: uncharacterized protein LOC101295676 isoform 2 [Fragaria vesca subsp. vesca]
c23897.graph_c1	3.08767	5.77024	1.27639	1.39353	1	-1.71524	down	--	--	--	--	--	--	--	Leucine-rich repeat extensin-like protein 3 (Precursor) GN=LRX3 OS=Arabidopsis thaliana (Mouse-ear cress) PE=1 SV=1	Uncharacterized protein {ECO:0000313|EMBL:KDP42004.1} OS=Jatropha curcas (Barbados nut) PE=4 SV=1	PREDICTED: leucine-rich repeat extensin-like protein 3 [Malus domestica]
c6852.graph_c0	2.94529	3.21498	1.19292	0.794792	1	-1.6213	down	--	--	--	--	--	--	--	--	Uncharacterized protein {ECO:0000313|EMBL:EMJ02006.1} OS=Prunus persica (Peach) PE=4 SV=1	PREDICTED: uncharacterized protein LOC103962037 [Pyrus x bretschneideri]
c30397.graph_c0	6.50122	6.96932	1.66541	1.72652	1	-1.98449	down	--	--	Molecular Function: aspartic-type endopeptidase activity (GO:0004190);; Biological Process: proteolysis (GO:0006508);;	--	[O]	Posttranslational modification, protein turnover, chaperones	Xylanase inhibitor C-terminal;; Xylanase inhibitor N-terminal;; Eukaryotic aspartyl protease	Aspartic proteinase PCS1 (Precursor) GN=T7H20.240 OS=Arabidopsis thaliana (Mouse-ear cress) PE=2 SV=1	Uncharacterized protein {ECO:0000313|EMBL:EMJ08018.1} (Fragment) OS=Prunus persica (Peach) PE=4 SV=1	PREDICTED: aspartic proteinase PCS1-like [Fragaria vesca subsp. vesca]
c30681.graph_c0	4.60078	4.95865	0.598291	1.23382	1	-2.38589	down	--	--	--	--	--	--	--	--	--	--
c31744.graph_c0	1.49279	3.21782	0.517666	0.800661	1	-1.82382	down	--	--	--	--	--	--	Sieve element occlusion N-terminus	--	Uncharacterized protein {ECO:0000313|EMBL:EMJ23110.1} OS=Prunus persica (Peach) PE=4 SV=1	PREDICTED: uncharacterized protein LOC101309120 [Fragaria vesca subsp. vesca]
c5882.graph_c0	1.87234	5.88161	0.282832	1.46983	1	-2.13701	down	--	--	--	--	--	--	Sieve element occlusion C-terminus	--	Uncharacterized protein {ECO:0000313|EMBL:EMJ23110.1} OS=Prunus persica (Peach) PE=4 SV=1	PREDICTED: uncharacterized protein LOC101309120 [Fragaria vesca subsp. vesca]
c26108.graph_c0	68.6065	59.185	34.4338	15.0588	1	-1.358	down	[M]	Cell wall/membrane/envelope biogenesis	Biological Process: metabolic process (GO:0008152);; Molecular Function: phosphatidylcholine phospholipase C activity (GO:0034480);;	K01114|0.0|rcu:RCOM_1505800|Phospholipase C 4 precursor, putative (EC:3.1.4.3)	--	--	Phosphoesterase family	Non-specific phospholipase C6 (Precursor) GN=NPC6 OS=Arabidopsis thaliana (Mouse-ear cress) PE=2 SV=1	Phospholipase C 3 {ECO:0000313|EMBL:EXB25244.1} OS=Morus notabilis PE=4 SV=1	PREDICTED: non-specific phospholipase C6 [Prunus mume]
c24720.graph_c0	374.174	99.4764	88.5982	25.4069	1	-2.0598	down	--	--	Cellular Component: mitochondrion (GO:0005739);; Cellular Component: chloroplast (GO:0009507);; Molecular Function: hydrolase activity (GO:0016787);;	--	[J]	Translation, ribosomal structure and biogenesis	--	Putative 60S ribosomal protein L13-2 GN=RPL13C OS=Arabidopsis thaliana (Mouse-ear cress) PE=3 SV=1	Cell wall-associated hydrolase {ECO:0000313|EMBL:AES84212.1} (Fragment) OS=Medicago truncatula (Barrel medic) PE=4 SV=1	Cell wall-associated hydrolase, partial [Medicago truncatula]
c6509.graph_c0	2.29309	1.62684	0.994908	0.419077	1	-1.46388	down	[L]	Replication, recombination and repair	--	--	[DL]	--	Replication factor C C-terminal domain	Replication factor C subunit 5 OS=Oryza sativa subsp. japonica (Rice) PE=2 SV=1	Uncharacterized protein {ECO:0000313|EMBL:EMJ04223.1} OS=Prunus persica (Peach) PE=4 SV=1	PREDICTED: uncharacterized protein LOC101313160 [Fragaria vesca subsp. vesca]
c17475.graph_c0	0.808218	2.18563	0.40289	0.56498	1	-1.61096	down	[R]	General function prediction only	--	--	[R]	General function prediction only	Domain of unknown function;; Ankyrin repeats (3 copies);; Ankyrin repeats (3 copies);; Ankyrin repeat;; Ankyrin repeat;; Ankyrin repeats (many copies);; Ankyrin repeats (many copies)	Ankyrin repeat-containing protein At3g12360 GN=At3g12360 OS=Arabidopsis thaliana (Mouse-ear cress) PE=2 SV=1	Ankyrin repeat-containing protein {ECO:0000313|EMBL:EXB77015.1} OS=Morus notabilis PE=4 SV=1	PREDICTED: uncharacterized protein LOC101307189 [Fragaria vesca subsp. vesca]
c28611.graph_c0	19.3689	11.6087	2.80133	3.00404	0.58158	-2.422	down	[GER]	--	Cellular Component: membrane (GO:0016020);;	--	--	--	EamA-like transporter family;; Triose-phosphate Transporter family	WAT1-related protein At1g09380 GN=At1g09380 OS=Arabidopsis thaliana (Mouse-ear cress) PE=2 SV=1	Uncharacterized protein {ECO:0000313|EMBL:EMJ09427.1} (Fragment) OS=Prunus persica (Peach) PE=4 SV=1	PREDICTED: auxin-induced protein 5NG4-like [Fragaria vesca subsp. vesca]
c20993.graph_c0	1.47748	4.31138	0.302159	1.12162	1	-2.01385	down	[G]	Carbohydrate transport and metabolism	Molecular Function: trehalose-phosphatase activity (GO:0004805);; Biological Process: trehalose biosynthetic process (GO:0005992);;	--	[G]	Carbohydrate transport and metabolism	Trehalose-phosphatase	Probable trehalose-phosphate phosphatase F GN=T1P17.20 OS=Arabidopsis thaliana (Mouse-ear cress) PE=2 SV=1	Trehalose 6-phosphate phosphatase {ECO:0000256|RuleBase:RU361117} OS=Prunus persica (Peach) PE=3 SV=1	PREDICTED: probable trehalose-phosphate phosphatase F-like [Fragaria vesca subsp. vesca]
c20999.graph_c0	2.97731	1.80641	0.761111	0.470876	1	-1.95684	down	[K]	Transcription	Molecular Function: DNA binding (GO:0003677);; Molecular Function: sequence-specific DNA binding transcription factor activity (GO:0003700);; Cellular Component: nucleus (GO:0005634);; Biological Process: regulation of transcription, DNA-templated (GO:0006355);; Molecular Function: protein dimerization activity (GO:0046983);;	--	[K]	Transcription	SRF-type transcription factor (DNA-binding and dimerisation domain);; K-box region	Agamous-like MADS-box protein AGL15 GN=AGL15 OS=Arabidopsis thaliana (Mouse-ear cress) PE=1 SV=1	Uncharacterized protein {ECO:0000313|EMBL:KDP43607.1} OS=Jatropha curcas (Barbados nut) PE=4 SV=1	PREDICTED: agamous-like MADS-box protein AGL15-like [Fragaria vesca subsp. vesca]
c19202.graph_c0	3.86459	2.77106	0.895125	0.72233	1	-2.03614	down	[R]	General function prediction only	--	--	[S]	Function unknown	WD domain, G-beta repeat	Guanine nucleotide-binding protein subunit beta-like protein OS=Nicotiana plumbaginifolia (Leadwort-leaved tobacco) PE=2 SV=1	Uncharacterized protein {ECO:0000313|EMBL:EMJ07522.1} OS=Prunus persica (Peach) PE=4 SV=1	PREDICTED: WD repeat-containing protein 44-like [Fragaria vesca subsp. vesca]
c27167.graph_c0	32.6603	39.1459	6.62408	10.27	1	-2.08494	down	--	--	--	--	--	--	Sieve element occlusion C-terminus	--	Uncharacterized protein {ECO:0000313|EMBL:EMJ26318.1} OS=Prunus persica (Peach) PE=4 SV=1	PREDICTED: uncharacterized protein LOC101298064 [Fragaria vesca subsp. vesca]
c22934.graph_c0	13291.9	4006.33	3798.47	1054.48	1	-1.83686	down	--	--	--	--	--	--	--	--	Putative uncharacterized protein {ECO:0000313|EMBL:AES85589.1} (Fragment) OS=Medicago truncatula (Barrel medic) PE=4 SV=1	hypothetical protein MTR_5g050970 [Medicago truncatula]
c25131.graph_c0	93.5221	20.6175	16.2156	5.47207	1	-2.40452	down	--	--	Cellular Component: chloroplast (GO:0009507);;	--	--	--	--	--	Uncharacterized protein {ECO:0000313|EMBL:AES69828.1} OS=Medicago truncatula (Barrel medic) PE=4 SV=1	hypothetical protein MTR_3g035650 [Medicago truncatula]
c7443.graph_c0	15.798	19.1558	2.43903	5.11511	0.819575	-2.21049	down	--	--	Biological Process: fatty acid biosynthetic process (GO:0006633);; Cellular Component: chloroplast (GO:0009507);; Molecular Function: acyl-[acyl-carrier-protein] desaturase activity (GO:0045300);; Molecular Function: transition metal ion binding (GO:0046914);; Biological Process: oxidation-reduction process (GO:0055114);;	K03921|0.0|pop:POPTR_862463|acyl- [acyl-carrier protein] desaturase (EC:1.14.19.2)	--	--	Fatty acid desaturase	Acyl-[acyl-carrier-protein] desaturase 6, chloroplastic (Precursor) GN=S-ACP-DES6 OS=Arabidopsis thaliana (Mouse-ear cress) PE=2 SV=2	Acyl-[acyl-carrier-protein] desaturase {ECO:0000256|RuleBase:RU000582} OS=Populus trichocarpa (Western balsam poplar) PE=3 SV=2	PREDICTED: acyl-[acyl-carrier-protein] desaturase 6, chloroplastic-like [Fragaria vesca subsp. vesca]
c14003.graph_c0	56.2414	33.3334	11.1598	8.90283	0.819575	-2.16156	down	[G]	Carbohydrate transport and metabolism	Molecular Function: beta-galactosidase activity (GO:0004565);; Biological Process: carbohydrate metabolic process (GO:0005975);; Molecular Function: carbohydrate binding (GO:0030246);;	--	[G]	Carbohydrate transport and metabolism	Glycosyl hydrolases family 35;; Galactose binding lectin domain;; Beta-galactosidase	Beta-galactosidase 10 (Precursor) GN=BGAL10 OS=Arabidopsis thaliana (Mouse-ear cress) PE=2 SV=1	Beta-galactosidase {ECO:0000256|RuleBase:RU000675} OS=Prunus persica (Peach) PE=3 SV=1	PREDICTED: beta-galactosidase 10-like [Fragaria vesca subsp. vesca]
c24495.graph_c0	883.756	624.286	364.388	168.442	1	-1.49475	down	--	--	--	--	--	--	Dirigent-like protein	Dirigent protein 1 (Precursor) GN=DIR1 OS=Arabidopsis thaliana (Mouse-ear cress) PE=2 SV=1	Disease resistance-responsive, dirigent domain protein {ECO:0000313|EMBL:KEH29703.1} OS=Medicago truncatula (Barrel medic) PE=4 SV=1	PREDICTED: uncharacterized protein LOC101297679 [Fragaria vesca subsp. vesca]
c19020.graph_c0	12.242	7.4851	6.14983	2.02918	1	-1.26349	down	[GEPR]	--	Cellular Component: integral component of membrane (GO:0016021);; Biological Process: transmembrane transport (GO:0055085);;	--	[R]	General function prediction only	Major Facilitator Superfamily;; MFS/sugar transport protein	--	Uncharacterized protein {ECO:0000313|EMBL:EMJ23352.1} OS=Prunus persica (Peach) PE=4 SV=1	PREDICTED: hippocampus abundant transcript 1 protein-like [Fragaria vesca subsp. vesca]
c23768.graph_c0	60.9674	12.7478	11.2312	3.45929	1	-2.33555	down	--	--	Molecular Function: iron ion binding (GO:0005506);; Cellular Component: photosystem II (GO:0009523);; Cellular Component: chloroplast thylakoid membrane (GO:0009535);; Biological Process: response to herbicide (GO:0009635);; Biological Process: photosynthetic electron transport in photosystem II (GO:0009772);; Cellular Component: integral component of membrane (GO:0016021);; Molecular Function: o…	K02703|0.0|pop:Poptr_cp001|psbA	--	--	Photosynthetic reaction centre protein	Photosystem II protein D1 {ECO:0000255|HAMAP-Rule:MF_01379} (Precursor) OS=Cucumis sativus (Cucumber) PE=3 SV=1	Photosystem Q(B) protein {ECO:0000256|HAMAP-Rule:MF_01379} OS=Fragaria pentaphylla PE=3 SV=1	photosystem II protein D1 [Phaseolus vulgaris]
c17871.graph_c0	2.80753	2.88101	0.599799	0.804001	1	-2.01741	down	--	--	Molecular Function: microtubule motor activity (GO:0003777);; Molecular Function: ATP binding (GO:0005524);; Cellular Component: kinesin complex (GO:0005871);; Cellular Component: microtubule (GO:0005874);; Biological Process: microtubule-based movement (GO:0007018);; Molecular Function: microtubule binding (GO:0008017);;	--	[Z]	Cytoskeleton	--	--	Kinesin-like protein {ECO:0000256|RuleBase:RU000394} OS=Prunus persica (Peach) PE=3 SV=1	PREDICTED: chromosome-associated kinesin KIF4A-like [Fragaria vesca subsp. vesca]
c24515.graph_c1	21.9432	12.3625	4.65468	3.45565	1	-2.08367	down	--	--	--	--	--	--	--	--	--	--
c34871.graph_c0	0.581692	1.14701	0.289969	0.322911	1	-1.48038	down	--	--	Molecular Function: actin binding (GO:0003779);; Molecular Function: calcium ion binding (GO:0005509);; Biological Process: actin filament-based movement (GO:0030048);; Biological Process: Golgi localization (GO:0051645);; Biological Process: mitochondrion localization (GO:0051646);; Biological Process: peroxisome localization (GO:0060151);;	--	[Z]	Cytoskeleton	Calponin homology (CH) domain;; CAMSAP CH domain	Fimbrin-2 {ECO:0000305} OS=Arabidopsis thaliana (Mouse-ear cress) PE=2 SV=1	Uncharacterized protein {ECO:0000313|EMBL:EMJ02158.1} OS=Prunus persica (Peach) PE=4 SV=1	PREDICTED: fimbrin-like protein 2-like [Fragaria vesca subsp. vesca]
c17072.graph_c0	7.34839	5.74899	2.0795	1.623	1	-1.82031	down	--	--	Molecular Function: aspartic-type endopeptidase activity (GO:0004190);; Biological Process: proteolysis (GO:0006508);;	--	[O]	Posttranslational modification, protein turnover, chaperones	Xylanase inhibitor N-terminal;; Xylanase inhibitor C-terminal;; Eukaryotic aspartyl protease	Aspartic proteinase nepenthesin-1 (Precursor) GN=nep1 OS=Nepenthes gracilis (Slender pitcher plant) PE=1 SV=1	Uncharacterized protein {ECO:0000313|EMBL:EMJ22681.1} OS=Prunus persica (Peach) PE=3 SV=1	PREDICTED: aspartic proteinase nepenthesin-1-like [Fragaria vesca subsp. vesca]
c9294.graph_c0	5.99899	5.98383	1.56876	1.69845	1	-1.87159	down	[KAD]	--	Molecular Function: DNA binding (GO:0003677);; Molecular Function: chromatin binding (GO:0003682);;	K09422|5e-58|vvi:100259031|hypothetical protein LOC100259031	[K]	Transcription	Myb-like DNA-binding domain;; Myb-like DNA-binding domain	Protein ODORANT1 GN=ODO1 OS=Petunia hybrida (Petunia) PE=2 SV=1	Putative uncharacterized protein {ECO:0000313|EMBL:CAN68308.1} OS=Vitis vinifera (Grape) PE=4 SV=1	hypothetical protein VITISV_043506 [Vitis vinifera]
c12153.graph_c0	2.46335	1.4509	0.669796	0.414382	1	-1.85236	down	--	--	Biological Process: cell wall biogenesis (GO:0042546);; Biological Process: xylan metabolic process (GO:0045491);;	--	--	--	Leucine-zipper of ternary complex factor MIP1;; Protein of unknown function, DUF547;; Protein of unknown function, DUF547	--	Uncharacterized protein {ECO:0000313|EMBL:EMJ06216.1} OS=Prunus persica (Peach) PE=4 SV=1	PREDICTED: uncharacterized protein LOC101293845 [Fragaria vesca subsp. vesca]
c35009.graph_c0	1.18108	1.33081	0.309873	0.383418	1	-1.8532	down	--	--	Biological Process: response to molecule of fungal origin (GO:0002238);; Biological Process: response to stress (GO:0006950);;	--	--	--	Universal stress protein family	--	Uncharacterized protein {ECO:0000313|EMBL:EMJ27959.1} OS=Prunus persica (Peach) PE=4 SV=1	PREDICTED: uncharacterized protein LOC101303764 [Fragaria vesca subsp. vesca]
c23015.graph_c1	9.77515	7.9615	4.18428	2.29377	1	-1.44601	down	--	--	Molecular Function: chaperone binding (GO:0051087);;	--	[T]	Signal transduction mechanisms	BAG domain;; Ubiquitin family	BAG family molecular chaperone regulator 4 GN=BAG4 OS=Arabidopsis thaliana (Mouse-ear cress) PE=1 SV=1	BAG protein {ECO:0000313|EMBL:AFK10141.1} OS=Fragaria vesca (Woodland strawberry) PE=2 SV=1	PREDICTED: BAG family molecular chaperone regulator 4-like [Fragaria vesca subsp. vesca]
c22286.graph_c0	2.69426	3.39299	1.34307	0.977548	1	-1.37895	down	--	--	--	--	--	--	--	--	--	--
c16427.graph_c0	3.41785	6.62128	1.31519	1.92322	1	-1.62009	down	--	--	--	--	--	--	Late embryogenesis abundant protein	Uncharacterized protein At1g08160 GN=At1g08160 OS=Arabidopsis thaliana (Mouse-ear cress) PE=2 SV=1	Uncharacterized protein {ECO:0000313|EMBL:EMJ07138.1} OS=Prunus persica (Peach) PE=4 SV=1	PREDICTED: uncharacterized protein At1g08160-like [Fragaria vesca subsp. vesca]
c32571.graph_c0	2.1913	2.13989	0.655408	0.630748	1	-1.74749	down	--	--	Molecular Function: binding (GO:0005488);;	--	[K]	Transcription	GATA zinc finger	GATA transcription factor 4 GN=GATA4 OS=Arabidopsis thaliana (Mouse-ear cress) PE=2 SV=1	Uncharacterized protein {ECO:0000313|EMBL:EMJ22222.1} (Fragment) OS=Prunus persica (Peach) PE=4 SV=1	PREDICTED: GATA transcription factor 4-like [Fragaria vesca subsp. vesca]
c5914.graph_c0	5.17805	4.51704	0.749386	1.33935	1	-2.21965	down	[S]	Function unknown	--	--	[S]	Function unknown	Cysteine-rich secretory protein family	Pathogenesis-related protein 1A1 (Precursor) OS=Solanum lycopersicum (Tomato) PE=2 SV=1	Pathogensis-related protein 1b {ECO:0000313|EMBL:AEV57469.1} OS=Prunus persica (Peach) PE=2 SV=1	PREDICTED: basic form of pathogenesis-related protein 1-like [Prunus mume]
c30666.graph_c0	6.26497	3.38842	2.43597	1.00471	1	-1.48587	down	--	--	Molecular Function: carbon-monoxide oxygenase activity (GO:0008805);; Cellular Component: integral component of membrane (GO:0016021);;	--	[C]	Energy production and conversion	Eukaryotic cytochrome b561	Probable transmembrane ascorbate ferrireductase 4 OS=Arabidopsis thaliana (Mouse-ear cress) PE=2 SV=1	Uncharacterized protein {ECO:0000313|EMBL:EMJ24956.1} OS=Prunus persica (Peach) PE=4 SV=1	PREDICTED: probable transmembrane ascorbate ferrireductase 4-like [Fragaria vesca subsp. vesca]
c15673.graph_c0	3.89058	8.62151	1.81013	2.55971	1	-1.50281	down	--	--	--	--	--	--	--	--	--	--
c23232.graph_c0	33.1473	35.31	14.2679	10.5367	1	-1.45564	down	--	--	--	--	[S]	Function unknown	NUC173 domain	--	Uncharacterized protein {ECO:0000313|EMBL:EMJ04411.1} OS=Prunus persica (Peach) PE=4 SV=1	PREDICTED: ribosomal RNA-processing protein 12-like [Fragaria vesca subsp. vesca]
c12891.graph_c0	12.7486	11.9045	3.08975	3.56241	1	-1.88864	down	--	--	--	--	--	--	--	--	Uncharacterized protein {ECO:0000313|EMBL:EMJ16246.1} OS=Prunus persica (Peach) PE=4 SV=1	PREDICTED: uncharacterized protein LOC101313232 [Fragaria vesca subsp. vesca]
c20782.graph_c0	9.55576	7.56878	2.50595	2.27207	1	-1.84068	down	[C]	Energy production and conversion	Molecular Function: ATP binding (GO:0005524);; Cellular Component: mitochondrial inner membrane (GO:0005743);; Biological Process: ATP synthesis coupled proton transport (GO:0015986);; Biological Process: ATP hydrolysis coupled proton transport (GO:0015991);; Cellular Component: proton-transporting ATP synthase complex, catalytic core F(1) (GO:0045261);; Molecular Function: proton-transporting AT…	K02132|0.0|vvi:7498514|atp1	[C]	Energy production and conversion	ATP synthase alpha/beta family, nucleotide-binding domain;; ATP synthase alpha/beta chain, C terminal domain;; ATP synthase alpha/beta family, beta-barrel domain;; HAS barrel domain	ATP synthase subunit alpha, mitochondrial GN=ATPA OS=Oenothera biennis (German evening primrose) PE=3 SV=1	ATP synthase subunit alpha {ECO:0000256|RuleBase:RU003551} OS=Nicotiana tabacum (Common tobacco) PE=1 SV=2	ATP synthase subunit 1, partial (mitochondrion) [Fragaria mandshurica]
c27637.graph_c0	48.3511	20.5405	10.0551	6.18751	1	-2.09025	down	[Q]	Secondary metabolites biosynthesis, transport and catabolism	Molecular Function: copper ion binding (GO:0005507);; Biological Process: secondary cell wall biogenesis (GO:0009834);; Biological Process: lignin catabolic process (GO:0046274);; Cellular Component: apoplast (GO:0048046);; Molecular Function: hydroquinone:oxygen oxidoreductase activity (GO:0052716);; Biological Process: oxidation-reduction process (GO:0055114);;	--	[Q]	Secondary metabolites biosynthesis, transport and catabolism	Multicopper oxidase;; Multicopper oxidase;; Multicopper oxidase	Laccase-4 (Precursor) GN=F16M14.1 OS=Arabidopsis thaliana (Mouse-ear cress) PE=2 SV=2	Laccase {ECO:0000256|RuleBase:RU361119} OS=Prunus persica (Peach) PE=3 SV=1	PREDICTED: laccase-4-like [Fragaria vesca subsp. vesca]
c20527.graph_c0	3.21585	2.92968	0.34108	0.886267	1	-2.332	down	[E]	Amino acid transport and metabolism	Molecular Function: lyase activity (GO:0016829);; Biological Process: putrescine biosynthetic process from ornithine (GO:0033387);; Molecular Function: ornithine decarboxylase activator activity (GO:0042978);;	K01581|3e-42|pop:POPTR_1079795|hypothetical protein	[E]	Amino acid transport and metabolism	Pyridoxal-dependent decarboxylase, C-terminal sheet domain;; Pyridoxal-dependent decarboxylase, C-terminal sheet domain	Ornithine decarboxylase OS=Datura stramonium (Jimsonweed) PE=2 SV=1	Ornithine decarboxylase {ECO:0000313|EMBL:AAB65826.1} (Fragment) OS=Nicotiana tabacum (Common tobacco) PE=2 SV=1	PREDICTED: ornithine decarboxylase-like [Fragaria vesca subsp. vesca]
c22934.graph_c1	8202.89	2689.21	2274.67	816.34	1	-1.82131	down	--	--	--	--	--	--	--	--	Uncharacterized protein {ECO:0000313|EnsemblPlants:PGSC0003DMT400094705} OS=Solanum tuberosum (Potato) PE=4 SV=1	Cytochrome P450 likeTBP [Medicago truncatula]
c12548.graph_c0	1.8551	0.817936	0.683512	0.248746	1	-1.51948	down	--	--	--	--	--	--	--	--	Putative uncharacterized protein {ECO:0000313|EMBL:EEF22868.1} (Fragment) OS=Ricinus communis (Castor bean) PE=4 SV=1	conserved hypothetical protein [Ricinus communis]
c14443.graph_c0	2.43208	1.8092	0.329577	0.553441	1	-2.27136	down	--	--	Biological Process: microtubule cytoskeleton organization (GO:0000226);; Biological Process: cytokinesis (GO:0000910);; Cellular Component: spindle (GO:0005819);; Cellular Component: microtubule (GO:0005874);; Molecular Function: microtubule binding (GO:0008017);; Cellular Component: phragmoplast (GO:0009524);;	--	[DZ]	--	Microtubule associated protein (MAP65/ASE1 family)	65-kDa microtubule-associated protein 8 GN=MAP65-8 OS=Arabidopsis thaliana (Mouse-ear cress) PE=1 SV=2	Uncharacterized protein {ECO:0000313|EMBL:EMJ23023.1} OS=Prunus persica (Peach) PE=4 SV=1	PREDICTED: 65-kDa microtubule-associated protein 8-like [Fragaria vesca subsp. vesca]
c6038.graph_c0	2.78185	4.93164	1.22032	1.50995	1	-1.48581	down	--	--	Biological Process: photosynthesis, light harvesting (GO:0009765);; Biological Process: stomatal complex morphogenesis (GO:0010103);; Biological Process: carotene biosynthetic process (GO:0016120);; Biological Process: xanthophyll biosynthetic process (GO:0016123);; Molecular Function: oxidoreductase activity, acting on paired donors, with incorporation or reduction of molecular oxygen (GO:001670…	K06444|0.0|vvi:100259482|hypothetical protein LOC100259482	--	--	Lycopene cyclase protein;; FAD dependent oxidoreductase	Lycopene epsilon cyclase, chloroplastic (Precursor) GN=LUT2 OS=Arabidopsis thaliana (Mouse-ear cress) PE=1 SV=2	Lycopene epsilon cyclase {ECO:0000313|EMBL:AFR11776.1} OS=Fragaria ananassa (Strawberry) PE=2 SV=1	PREDICTED: lycopene epsilon cyclase, chloroplastic-like [Fragaria vesca subsp. vesca]
c23922.graph_c0	37.0354	37.7737	16.2782	11.6116	1	-1.41497	down	--	--	--	--	[S]	Function unknown	NUC173 domain	--	Uncharacterized protein {ECO:0000313|EMBL:EMJ04411.1} OS=Prunus persica (Peach) PE=4 SV=1	hypothetical protein PRUPE_ppa000360mg [Prunus persica]
c21777.graph_c0	2.13887	5.88604	0.328065	1.82667	1	-1.89099	down	[Q]	Secondary metabolites biosynthesis, transport and catabolism	Molecular Function: oxidoreductase activity (GO:0016491);;	--	[Q]	Secondary metabolites biosynthesis, transport and catabolism	Multicopper oxidase;; Multicopper oxidase	Laccase-14 (Precursor) GN=LAC14 OS=Arabidopsis thaliana (Mouse-ear cress) PE=2 SV=1	Laccase {ECO:0000256|RuleBase:RU361119} OS=Eucalyptus grandis (Flooded gum) PE=3 SV=1	PREDICTED: laccase-14-like [Fragaria vesca subsp. vesca]
c30185.graph_c0	9.24757	5.80784	2.8717	1.80781	1	-1.68511	down	[MG]	--	Biological Process: cellular metabolic process (GO:0044237);; Molecular Function: dihydrokaempferol 4-reductase activity (GO:0045552);; Molecular Function: coenzyme binding (GO:0050662);; Biological Process: oxidation-reduction process (GO:0055114);;	--	[V]	Defense mechanisms	NAD dependent epimerase/dehydratase family;; 3-beta hydroxysteroid dehydrogenase/isomerase family;; NADH(P)-binding;; Male sterility protein;; NmrA-like family;; Polysaccharide biosynthesis protein;; short chain dehydrogenase;; KR domain	Tetraketide alpha-pyrone reductase 2 GN=T26J14.11 OS=Arabidopsis thaliana (Mouse-ear cress) PE=1 SV=1	Uncharacterized protein {ECO:0000313|EMBL:EMJ26916.1} OS=Prunus persica (Peach) PE=4 SV=1	PREDICTED: tetraketide alpha-pyrone reductase 2-like [Fragaria vesca subsp. vesca]
c31178.graph_c0	6.09295	2.21805	0.37382	0.693813	1	-2.98129	down	--	--	--	--	--	--	--	--	Uncharacterized protein {ECO:0000313|EMBL:EOY20843.1} OS=Theobroma cacao (Cacao) PE=4 SV=1	PREDICTED: uncharacterized protein LOC101309254 [Fragaria vesca subsp. vesca]
c33170.graph_c0	1.52812	1.31486	0.637103	0.411294	1	-1.43286	down	--	--	Biological Process: chromatin silencing (GO:0006342);; Biological Process: flower development (GO:0009908);; Biological Process: histone modification (GO:0016570);; Biological Process: gene silencing by RNA (GO:0031047);; Biological Process: macromolecule methylation (GO:0043414);;	--	--	--	Protein of unknown function (DUF632)	Vegetative cell wall protein gp1 (Precursor) GN=GP1 OS=Chlamydomonas reinhardtii (Chlamydomonas smithii) PE=1 SV=1	Uncharacterized protein {ECO:0000313|EMBL:EMJ26390.1} OS=Prunus persica (Peach) PE=4 SV=1	PREDICTED: uncharacterized protein LOC101308445 [Fragaria vesca subsp. vesca]
c25350.graph_c0	132.33	69.38	65.5753	21.9532	1	-1.20062	down	--	--	--	--	--	--	Gibberellin regulated protein	Snakin-1 (Precursor) GN=SN1 OS=Solanum tuberosum (Potato) PE=1 SV=1	Uncharacterized protein {ECO:0000313|EMBL:EMJ01997.1} OS=Prunus persica (Peach) PE=4 SV=1	PREDICTED: snakin-1-like [Fragaria vesca subsp. vesca]
c25034.graph_c0	364.466	83.5152	84.116	26.4561	1	-2.02608	down	--	--	Molecular Function: catalytic activity (GO:0003824);; Biological Process: metabolic process (GO:0008152);; Cellular Component: chloroplast (GO:0009507);; Molecular Function: metal ion binding (GO:0046872);;	--	--	--	--	--	Ycf68 protein {ECO:0000313|EMBL:AES86351.1} OS=Medicago truncatula (Barrel medic) PE=4 SV=1	Ycf68 [Medicago truncatula]
c18291.graph_c0	3.97637	5.4922	0.895182	1.74058	1	-1.84204	down	--	--	--	--	--	--	--	--	--	PREDICTED: transcription factor MYB39-like [Fragaria vesca subsp. vesca]
c5856.graph_c0	3.60463	2.99785	1.19792	0.952863	1	-1.6148	down	--	--	--	--	[T]	Signal transduction mechanisms	Protein tyrosine kinase	Probable serine/threonine-protein kinase At1g01540 GN=At1g01540 OS=Arabidopsis thaliana (Mouse-ear cress) PE=1 SV=2	Putative uncharacterized protein {ECO:0000313|EMBL:CCB47062.1} OS=Vitis vinifera (Grape) PE=3 SV=1	PREDICTED: probable serine/threonine-protein kinase At1g01540-like [Fragaria vesca subsp. vesca]
c22177.graph_c0	1.99429	1.74152	0.894725	0.553539	1	-1.35998	down	--	--	--	--	--	--	--	--	--	--
c26899.graph_c0	54.9296	31.4637	19.2131	10.0268	1	-1.56187	down	--	--	Molecular Function: GTPase activity (GO:0003924);; Molecular Function: structural constituent of cytoskeleton (GO:0005200);; Molecular Function: GTP binding (GO:0005525);; Cellular Component: microtubule (GO:0005874);; Biological Process: GTP catabolic process (GO:0006184);; Biological Process: microtubule-based process (GO:0007017);; Biological Process: protein polymerization (GO:0051258);;	--	[Z]	Cytoskeleton	Tubulin/FtsZ family, GTPase domain;; Tubulin C-terminal domain	Tubulin beta-1 chain (Fragment) GN=TUBB1 OS=Avena sativa (Oat) PE=2 SV=1	Uncharacterized protein {ECO:0000313|EMBL:EPS64778.1} (Fragment) OS=Genlisea aurea PE=3 SV=1	hypothetical protein M569_10002, partial [Genlisea aurea]
c35211.graph_c0	0.824125	0.968979	0.178617	0.309414	1	-1.87635	down	[IQ]	--	Molecular Function: 3-oxoacyl-[acyl-carrier-protein] synthase activity (GO:0004315);; Biological Process: fatty acid biosynthetic process (GO:0006633);;	K09458|0.0|rcu:RCOM_1311820|3-oxoacyl-[acyl-carrier-protein] synthase, putative (EC:2.3.1.41)	[IQ]	--	Beta-ketoacyl synthase, N-terminal domain;; Beta-ketoacyl synthase, C-terminal domain	3-oxoacyl-[acyl-carrier-protein] synthase I, chloroplastic (Precursor) GN=KAS1 OS=Arabidopsis thaliana (Mouse-ear cress) PE=2 SV=2	Uncharacterized protein {ECO:0000313|EMBL:EMJ11137.1} OS=Prunus persica (Peach) PE=3 SV=1	PREDICTED: 3-oxoacyl-[acyl-carrier-protein] synthase I, chloroplastic-like [Fragaria vesca subsp. vesca]
c17915.graph_c0	1.68483	1.23141	0.408588	0.393215	1	-1.86411	down	[R]	General function prediction only	Molecular Function: transferase activity (GO:0016740);;	--	--	--	Acetyltransferase (GNAT) family	Probable N-acetyltransferase HLS1-like GN=At2g23060 OS=Arabidopsis thaliana (Mouse-ear cress) PE=2 SV=1	Uncharacterized protein {ECO:0000313|EMBL:EMJ25491.1} OS=Prunus persica (Peach) PE=4 SV=1	PREDICTED: uncharacterized protein LOC101309138 [Fragaria vesca subsp. vesca]
c29301.graph_c0	19.1071	8.4508	3.82769	2.69851	1	-2.08473	down	[R]	General function prediction only	Molecular Function: chitinase activity (GO:0004568);; Biological Process: carbohydrate metabolic process (GO:0005975);; Biological Process: chitin catabolic process (GO:0006032);; Biological Process: cell wall macromolecule catabolic process (GO:0016998);;	--	[R]	General function prediction only	Chitinase class I	Chitinase-like protein 2 (Precursor) GN=CTL2 OS=Arabidopsis thaliana (Mouse-ear cress) PE=2 SV=1	Class II chitinase {ECO:0000313|EMBL:ACM45714.1} OS=Pyrus pyrifolia (Chinese pear) PE=2 SV=1	PREDICTED: chitinase-like protein 2-like [Fragaria vesca subsp. vesca]
c9442.graph_c0	20.9085	21.5381	10.3948	6.91499	1	-1.28457	down	--	--	--	--	--	--	--	--	Uncharacterized protein {ECO:0000313|EMBL:EMJ04948.1} OS=Prunus persica (Peach) PE=4 SV=1	PREDICTED: uncharacterized protein LOC101296514 [Fragaria vesca subsp. vesca]
c28675.graph_c0	12.0752	4.62606	4.09319	1.48961	1	-1.58291	down	--	--	--	--	--	--	--	--	--	--
c29966.graph_c0	9.10783	10.0509	3.27642	3.24323	1	-1.54889	down	--	--	--	--	--	--	--	--	--	--
c10029.graph_c0	1.6452	1.31715	0.517969	0.427269	1	-1.64579	down	--	--	--	--	--	--	--	--	Uncharacterized protein {ECO:0000313|EMBL:EMJ11283.1} OS=Prunus persica (Peach) PE=4 SV=1	PREDICTED: uncharacterized protein LOC103338467 [Prunus mume]
c15722.graph_c0	5.04655	4.38322	2.13133	1.42667	1	-1.40002	down	--	--	--	--	--	--	--	Probable membrane-associated kinase regulator 2 GN=MAKR2 OS=Arabidopsis thaliana (Mouse-ear cress) PE=2 SV=1	Uncharacterized protein {ECO:0000313|EMBL:EMJ12277.1} OS=Prunus persica (Peach) PE=4 SV=1	PREDICTED: probable membrane-associated kinase regulator 2-like [Fragaria vesca subsp. vesca]
c31015.graph_c0	4.5552	3.4389	0.590389	1.12386	1	-2.22981	down	[R]	General function prediction only	--	--	[QR]	--	2OG-Fe(II) oxygenase superfamily;; non-haem dioxygenase in morphine synthesis N-terminal	Gibberellin 3-beta-dioxygenase 1 GN=T16N11.6 OS=Arabidopsis thaliana (Mouse-ear cress) PE=1 SV=2	Gibberellin 3-oxidase 3, putative {ECO:0000313|EMBL:EOY31384.1} OS=Theobroma cacao (Cacao) PE=3 SV=1	PREDICTED: gibberellin 3-beta-dioxygenase 1-like [Fragaria vesca subsp. vesca]
c20834.graph_c1	2.70563	5.61592	0.922819	1.84451	1	-1.57839	down	--	--	--	--	--	--	--	--	--	--
c10715.graph_c0	17.8792	7.62635	8.81514	2.50965	1	-1.16957	down	--	--	Biological Process: dephosphorylation (GO:0016311);; Molecular Function: phosphatase activity (GO:0016791);;	--	[R]	General function prediction only	Putative Phosphatase;; Haloacid dehalogenase-like hydrolase;; Putative Phosphatase	Inorganic pyrophosphatase 1 GN=PS2 OS=Arabidopsis thaliana (Mouse-ear cress) PE=1 SV=1	Uncharacterized protein {ECO:0000313|EMBL:EMJ27832.1} (Fragment) OS=Prunus persica (Peach) PE=4 SV=1	PREDICTED: inorganic pyrophosphatase 2-like [Fragaria vesca subsp. vesca]
c30101.graph_c0	8.58456	7.43667	3.03695	2.44822	1	-1.54241	down	--	--	Molecular Function: hydrolase activity, hydrolyzing O-glycosyl compounds (GO:0004553);; Cellular Component: cell wall (GO:0005618);; Biological Process: cellular glucan metabolic process (GO:0006073);; Molecular Function: xyloglucan:xyloglucosyl transferase activity (GO:0016762);; Cellular Component: apoplast (GO:0048046);;	K08235|1e-163|pop:POPTR_731607|hypothetical protein	--	--	Glycosyl hydrolases family 16;; Xyloglucan endo-transglycosylase (XET) C-terminus	Probable xyloglucan endotransglucosylase/hydrolase protein 33 (Precursor) GN=XTH33 OS=Arabidopsis thaliana (Mouse-ear cress) PE=2 SV=2	Xyloglucan endotransglucosylase/hydrolase {ECO:0000256|RuleBase:RU361120} OS=Rosa x borboniana PE=2 SV=1	PREDICTED: probable xyloglucan endotransglucosylase/hydrolase protein 33-like [Fragaria vesca subsp. vesca]
c24966.graph_c0	371.412	79.5877	84.0354	26.2367	1	-2.04038	down	--	--	Cellular Component: chloroplast (GO:0009507);;	--	--	--	--	--	Uncharacterized protein {ECO:0000313|EMBL:EPS74505.1} (Fragment) OS=Genlisea aurea PE=4 SV=1	hypothetical protein M569_00222, partial [Genlisea aurea]
c32776.graph_c0	1.20752	2.49444	0.468174	0.827557	1	-1.50333	down	--	--	--	--	--	--	Plant protein of unknown function (DUF868)	--	Uncharacterized protein {ECO:0000313|EMBL:EMJ04043.1} OS=Prunus persica (Peach) PE=4 SV=1	PREDICTED: uncharacterized protein LOC101294969 [Fragaria vesca subsp. vesca]
c34191.graph_c0	2.10046	1.00806	0.193901	0.335889	1	-2.56829	down	--	--	Cellular Component: Golgi apparatus (GO:0005794);; Biological Process: secondary cell wall biogenesis (GO:0009834);; Biological Process: glucuronoxylan biosynthetic process (GO:0010417);; Molecular Function: galactosylgalactosylxylosylprotein 3-beta-glucuronosyltransferase activity (GO:0015018);; Cellular Component: membrane (GO:0016020);; Molecular Function: xylosyltransferase activity (GO:00422…	--	[O]	Posttranslational modification, protein turnover, chaperones	Glycosyltransferase family 43	Probable beta-1,4-xylosyltransferase IRX9 GN=IRX9 OS=Arabidopsis thaliana (Mouse-ear cress) PE=2 SV=1	Uncharacterized protein {ECO:0000313|EMBL:EMJ06617.1} OS=Prunus persica (Peach) PE=4 SV=1	PREDICTED: probable beta-1,4-xylosyltransferase IRX9-like [Fragaria vesca subsp. vesca]
c29020.graph_c0	19.1732	13.3269	3.96584	4.4491	1	-1.95346	down	[Q]	Secondary metabolites biosynthesis, transport and catabolism	Molecular Function: copper ion binding (GO:0005507);; Biological Process: lignin catabolic process (GO:0046274);; Cellular Component: apoplast (GO:0048046);; Molecular Function: hydroquinone:oxygen oxidoreductase activity (GO:0052716);; Biological Process: oxidation-reduction process (GO:0055114);;	--	[Q]	Secondary metabolites biosynthesis, transport and catabolism	Multicopper oxidase;; Multicopper oxidase;; Multicopper oxidase	Laccase-5 (Precursor) GN=T3G21.14 OS=Arabidopsis thaliana (Mouse-ear cress) PE=2 SV=1	Laccase {ECO:0000256|RuleBase:RU361119} OS=Prunus persica (Peach) PE=3 SV=1	PREDICTED: laccase-5-like [Fragaria vesca subsp. vesca]
c16161.graph_c0	5.74387	4.77511	0.733276	1.5986	1	-2.18147	down	--	--	Cellular Component: vacuolar membrane (GO:0005774);; Biological Process: secondary cell wall biogenesis (GO:0009834);; Biological Process: xylem development (GO:0010089);; Biological Process: cellulose microfibril organization (GO:0010215);; Biological Process: glucuronoxylan metabolic process (GO:0010413);; Biological Process: cell growth (GO:0016049);; Cellular Component: anchored component of …	--	--	--	COBRA-like protein	COBRA-like protein 4 (Precursor) GN=COBL4 OS=Arabidopsis thaliana (Mouse-ear cress) PE=2 SV=2	COBRA-like extracellular glycosyl-phosphatidyl inositol-anchored protein family {ECO:0000313|EMBL:EOY03772.1} OS=Theobroma cacao (Cacao) PE=4 SV=1	PREDICTED: COBRA-like protein 4-like [Fragaria vesca subsp. vesca]
c17287.graph_c0	3.95765	1.77465	1.12734	0.597818	1	-1.73561	down	--	--	--	--	--	--	B3 DNA binding domain	B3 domain-containing transcription factor FUS3 GN=FUS3 OS=Arabidopsis thaliana (Mouse-ear cress) PE=2 SV=2	Uncharacterized protein {ECO:0000313|EMBL:EMJ18060.1} OS=Prunus persica (Peach) PE=4 SV=1	PREDICTED: B3 domain-containing transcription factor FUS3-like [Fragaria vesca subsp. vesca]
c33443.graph_c0	1.00559	1.84125	0.334186	0.620252	1	-1.56808	down	[E]	Amino acid transport and metabolism	Molecular Function: transporter activity (GO:0005215);; Biological Process: transport (GO:0006810);; Cellular Component: membrane (GO:0016020);;	--	[E]	Amino acid transport and metabolism	POT family	Protein NRT1/ PTR FAMILY 5.2 GN=MCL19.10 OS=Arabidopsis thaliana (Mouse-ear cress) PE=2 SV=1	Uncharacterized protein {ECO:0000313|EMBL:EMJ00653.1} OS=Prunus persica (Peach) PE=4 SV=1	PREDICTED: peptide transporter PTR3-A-like [Fragaria vesca subsp. vesca]
c25501.graph_c0	92.7198	133.672	31.0166	45.2616	1	-1.56264	down	--	--	Biological Process: RNA methylation (GO:0001510);; Cellular Component: mitochondrial inner membrane (GO:0005743);; Biological Process: embryo development ending in seed dormancy (GO:0009793);; Biological Process: photorespiration (GO:0009853);; Molecular Function: P-P-bond-hydrolysis-driven protein transmembrane transporter activity (GO:0015450);; Cellular Component: mitochondrial intermembrane s…	--	[U]	Intracellular trafficking, secretion, and vesicular transport	Tim10/DDP family zinc finger	Mitochondrial import inner membrane translocase subunit Tim9 GN=TIM9 OS=Oryza sativa subsp. japonica (Rice) PE=3 SV=2	Uncharacterized protein {ECO:0000313|EMBL:EMJ08718.1} OS=Prunus persica (Peach) PE=4 SV=1	PREDICTED: mitochondrial import inner membrane translocase subunit Tim9-like [Fragaria vesca subsp. vesca]
c23016.graph_c0	26.2732	25.7142	5.97788	8.74152	1	-1.82104	down	--	--	--	--	--	--	Sieve element occlusion N-terminus;; Sieve element occlusion C-terminus;; Grap2 and cyclin-D-interacting	Probable nucleoredoxin 2 OS=Oryza sativa subsp. japonica (Rice) PE=2 SV=1	Uncharacterized protein {ECO:0000313|EMBL:EMJ26318.1} OS=Prunus persica (Peach) PE=4 SV=1	PREDICTED: uncharacterized protein LOC101298064 [Fragaria vesca subsp. vesca]
c24522.graph_c0	135.621	849.627	22.6299	290.026	1	-1.6436	down	--	--	Biological Process: anthocyanin-containing compound biosynthetic process (GO:0009718);; Biological Process: response to sucrose (GO:0009744);; Biological Process: response to UV-B (GO:0010224);; Biological Process: cellular modified amino acid biosynthetic process (GO:0042398);; Molecular Function: chalcone isomerase activity (GO:0045430);;	--	--	--	Chalcone-flavanone isomerase	Probable chalcone--flavonone isomerase 3 GN=K18I23.7 OS=Arabidopsis thaliana (Mouse-ear cress) PE=1 SV=1	Chalcone-flavonone isomerase family protein {ECO:0000256|RuleBase:RU361158} OS=Prunus persica (Peach) PE=2 SV=1	PREDICTED: chalcone--flavonone isomerase-like [Fragaria vesca subsp. vesca]
c22732.graph_c0	2.96201	4.32975	0.718315	1.48133	1	-1.72566	down	--	--	--	--	--	--	Fasciclin domain	Fasciclin-like arabinogalactan protein 1 (Precursor) GN=FLA1 OS=Arabidopsis thaliana (Mouse-ear cress) PE=1 SV=1	Uncharacterized protein {ECO:0000313|EMBL:EMJ13509.1} OS=Prunus persica (Peach) PE=4 SV=1	PREDICTED: fasciclin-like arabinogalactan protein 1-like [Fragaria vesca subsp. vesca]
c16802.graph_c0	5.56121	1.28538	0.817449	0.439766	1	-2.45782	down	[Q]	Secondary metabolites biosynthesis, transport and catabolism	Molecular Function: copper ion binding (GO:0005507);; Biological Process: lignin catabolic process (GO:0046274);; Cellular Component: apoplast (GO:0048046);; Molecular Function: hydroquinone:oxygen oxidoreductase activity (GO:0052716);; Biological Process: oxidation-reduction process (GO:0055114);;	--	[Q]	Secondary metabolites biosynthesis, transport and catabolism	Multicopper oxidase;; Multicopper oxidase;; Multicopper oxidase	Laccase-17 (Precursor) GN=LAC17 OS=Arabidopsis thaliana (Mouse-ear cress) PE=2 SV=1	Laccase {ECO:0000256|RuleBase:RU361119} OS=Prunus persica (Peach) PE=3 SV=1	PREDICTED: laccase-17-like [Fragaria vesca subsp. vesca]
c14482.graph_c0	37.4	21.3051	15.3942	7.29978	1	-1.36917	down	[R]	General function prediction only	Molecular Function: hydrolase activity (GO:0016787);;	--	[I]	Lipid transport and metabolism	Phospholipase/Carboxylesterase;; Alpha/beta hydrolase family;; Alpha/beta hydrolase family;; Serine hydrolase (FSH1);; Secretory lipase;; Prolyl oligopeptidase family;; Dienelactone hydrolase family	--	Uncharacterized protein {ECO:0000313|EMBL:EMJ28446.1} OS=Prunus persica (Peach) PE=4 SV=1	PREDICTED: acyl-protein thioesterase 2-like [Fragaria vesca subsp. vesca]
c19488.graph_c0	2.66095	2.44109	1.15038	0.842428	1	-1.3501	down	[V]	Defense mechanisms	Molecular Function: ATP binding (GO:0005524);; Biological Process: ATP catabolic process (GO:0006200);; Cellular Component: integral component of membrane (GO:0016021);; Molecular Function: ATPase activity, coupled to transmembrane movement of substances (GO:0042626);; Biological Process: transmembrane transport (GO:0055085);;	--	[Q]	Secondary metabolites biosynthesis, transport and catabolism	ABC transporter transmembrane region;; ABC transporter;; Predicted ATPase of the ABC class	ABC transporter B family member 15 GN=MZF16.16 OS=Arabidopsis thaliana (Mouse-ear cress) PE=3 SV=1	Uncharacterized protein {ECO:0000313|EMBL:EMJ18853.1} OS=Prunus persica (Peach) PE=3 SV=1	PREDICTED: ABC transporter B family member 15-like [Fragaria vesca subsp. vesca]
c13904.graph_c0	32.2268	10.3284	11.255	3.57083	1	-1.52465	down	--	--	--	--	--	--	Dehydrin	Water stress-inducible protein Rab21 GN=OsJ_032472 OS=Oryza sativa subsp. japonica (Rice) PE=2 SV=1	Putative dehydrin {ECO:0000313|EMBL:CAC80707.1} (Fragment) OS=Helianthus mollis PE=3 SV=1	PREDICTED: uncharacterized protein LOC101314406 [Fragaria vesca subsp. vesca]
c13536.graph_c0	1.60329	1.71622	0.719303	0.593348	1	-1.33071	down	--	--	--	--	[T]	Signal transduction mechanisms	--	Probable serine/threonine-protein kinase At1g01540 GN=At1g01540 OS=Arabidopsis thaliana (Mouse-ear cress) PE=1 SV=2	Uncharacterized protein {ECO:0000313|EMBL:EMJ05049.1} (Fragment) OS=Prunus persica (Peach) PE=3 SV=1	PREDICTED: probable serine/threonine-protein kinase At1g01540-like [Fragaria vesca subsp. vesca]
c12559.graph_c0	5.21198	8.2376	2.1622	2.84798	1	-1.4149	down	--	--	--	--	--	--	Transferase family	Protein ECERIFERUM 26-like GN=CER26L OS=Arabidopsis thaliana (Mouse-ear cress) PE=2 SV=1	Uncharacterized protein {ECO:0000313|EMBL:EMJ28813.1} OS=Prunus persica (Peach) PE=4 SV=1	PREDICTED: anthranilate N-benzoyltransferase protein 2-like [Fragaria vesca subsp. vesca]
c18793.graph_c0	3.63802	3.54024	1.48379	1.22397	1	-1.4006	down	--	--	--	--	--	--	--	--	--	--
c6032.graph_c0	3.54665	1.70674	0.810322	0.592471	1	-1.91055	down	--	--	Biological Process: secondary cell wall biogenesis (GO:0009834);; Biological Process: glucuronoxylan biosynthetic process (GO:0010417);; Cellular Component: membrane (GO:0016020);; Molecular Function: glucuronoxylan glucuronosyltransferase activity (GO:0080116);;	--	[GMW]	--	Exostosin family	Probable beta-1,4-xylosyltransferase IRX10 GN=F17L21.23 OS=Arabidopsis thaliana (Mouse-ear cress) PE=2 SV=1	Putative uncharacterized protein {ECO:0000313|EMBL:CCB52268.1} OS=Vitis vinifera (Grape) PE=4 SV=1	PREDICTED: probable beta-1,4-xylosyltransferase IRX10-like [Fragaria vesca subsp. vesca]
c13999.graph_c0	28.2181	14.3771	4.15879	4.99449	1	-2.22873	down	--	--	--	--	--	--	--	--	--	--
c20120.graph_c0	20.3727	27.1546	5.20165	9.50107	1	-1.68979	down	--	--	--	--	--	--	--	--	--	--
c12673.graph_c0	0.986374	1.15773	0.0819499	0.405599	1	-2.14506	down	--	--	--	--	[R]	General function prediction only	PPR repeat family;; PPR repeat;; PPR repeat;; Pentatricopeptide repeat domain;; Region in Clathrin and VPS	Putative pentatricopeptide repeat-containing protein At5g08310, mitochondrial (Precursor) GN=At5g08310 OS=Arabidopsis thaliana (Mouse-ear cress) PE=3 SV=1	Uncharacterized protein {ECO:0000313|EMBL:EMJ04464.1} (Fragment) OS=Prunus persica (Peach) PE=4 SV=1	PREDICTED: putative pentatricopeptide repeat-containing protein At5g08310, mitochondrial-like [Fragaria vesca subsp. vesca]
c22385.graph_c0	4.52828	12.5913	1.16506	4.41484	1	-1.60852	down	--	--	Cellular Component: cell wall (GO:0005618);; Molecular Function: pectinesterase activity (GO:0030599);; Biological Process: cell wall modification (GO:0042545);; Molecular Function: aspartyl esterase activity (GO:0045330);;	--	--	--	Pectinesterase	Probable pectinesterase 15 (Precursor) GN=F13K3.11 OS=Arabidopsis thaliana (Mouse-ear cress) PE=2 SV=1	Pectinesterase {ECO:0000256|RuleBase:RU000589} OS=Prunus persica (Peach) PE=3 SV=1	PREDICTED: probable pectinesterase 15-like [Fragaria vesca subsp. vesca]
c30011.graph_c0	7.98312	8.1031	2.69686	2.8486	1	-1.53257	down	--	--	--	K09422|7e-50|vvi:100259031|hypothetical protein LOC100259031	[K]	Transcription	--	Protein ODORANT1 GN=ODO1 OS=Petunia hybrida (Petunia) PE=2 SV=1	Uncharacterized protein {ECO:0000313|EMBL:EMJ11940.1} OS=Prunus persica (Peach) PE=4 SV=1	PREDICTED: protein ODORANT1-like isoform 1 [Fragaria vesca subsp. vesca]/Theobroma cacao Myb domain protein 42 (TCM_016054) mRNA, complete cds/
c23074.graph_c0	5.27829	3.87276	1.22381	1.36284	1	-1.8258	down	--	--	--	--	--	--	B3 DNA binding domain	B3 domain-containing protein Os01g0723500 OS=Oryza sativa subsp. japonica (Rice) PE=3 SV=1	Uncharacterized protein {ECO:0000313|EMBL:ERN01595.1} OS=Amborella trichopoda PE=4 SV=1	PREDICTED: B3 domain-containing protein Os11g0197600-like [Fragaria vesca subsp. vesca]
c29657.graph_c0	8.33848	5.20114	1.18762	1.83686	1	-2.17215	down	--	--	Molecular Function: aminopeptidase activity (GO:0004177);; Biological Process: proteolysis (GO:0006508);; Molecular Function: serine-type peptidase activity (GO:0008236);; Cellular Component: chloroplast (GO:0009507);;	--	[O]	Posttranslational modification, protein turnover, chaperones	--	--	Putative uncharacterized protein {ECO:0000313|EMBL:CCB45875.1} OS=Vitis vinifera (Grape) PE=4 SV=1	PREDICTED: uncharacterized protein LOC101295106 [Fragaria vesca subsp. vesca]
c9894.graph_c0	2.60713	1.85851	0.477416	0.656362	1	-1.98366	down	[R]	General function prediction only	--	--	[R]	General function prediction only	WD domain, G-beta repeat;; Nucleoporin Nup120/160;; Nup133 N terminal like	Zinc finger CCCH domain-containing protein 48 GN=ZFWD1 OS=Arabidopsis thaliana (Mouse-ear cress) PE=2 SV=1	Uncharacterized protein {ECO:0000313|EMBL:EMJ21387.1} OS=Prunus persica (Peach) PE=4 SV=1	PREDICTED: zinc finger CCCH domain-containing protein 48-like [Fragaria vesca subsp. vesca]
c31888.graph_c0	3.21668	1.75561	1.00218	0.620019	1	-1.61753	down	--	--	--	--	--	--	Polysaccharide biosynthesis	Glucuronoxylan 4-O-methyltransferase 1 GN=GXM1 OS=Arabidopsis thaliana (Mouse-ear cress) PE=1 SV=1	S-adenosyl-L-methionine-dependent methyltransferase mraW {ECO:0000313|EMBL:EOX97003.1} OS=Theobroma cacao (Cacao) PE=4 SV=1	PREDICTED: glucuronoxylan 4-O-methyltransferase 1-like [Fragaria vesca subsp. vesca]
c21573.graph_c0	2.86647	2.76239	0.300824	0.977081	1	-2.14799	down	[E]	Amino acid transport and metabolism	Molecular Function: sarcosine oxidase activity (GO:0008115);; Biological Process: tetrahydrofolate metabolic process (GO:0046653);; Biological Process: oxidation-reduction process (GO:0055114);;	--	[R]	General function prediction only	FAD dependent oxidoreductase;; NAD(P)-binding Rossmann-like domain;; Thi4 family;; Glucose inhibited division protein A;; FAD binding domain	Probable sarcosine oxidase GN=At2g24580 OS=Arabidopsis thaliana (Mouse-ear cress) PE=2 SV=1	Uncharacterized protein {ECO:0000313|EMBL:EMJ23992.1} OS=Prunus persica (Peach) PE=4 SV=1	PREDICTED: probable sarcosine oxidase-like [Fragaria vesca subsp. vesca]
c22817.graph_c0	15.4133	9.76913	7.09238	3.47371	1	-1.24939	down	--	--	--	--	--	--	--	--	--	--
c22869.graph_c1	4.15706	5.95268	0.949786	2.13674	1	-1.70962	down	--	--	--	--	[O]	Posttranslational modification, protein turnover, chaperones	PPR repeat family;; Pentatricopeptide repeat domain	Pentatricopeptide repeat-containing protein At5g61990, mitochondrial (Precursor) GN=At5g61990 OS=Arabidopsis thaliana (Mouse-ear cress) PE=2 SV=1	Uncharacterized protein {ECO:0000313|EMBL:EMJ06797.1} OS=Prunus persica (Peach) PE=4 SV=1	PREDICTED: pentatricopeptide repeat-containing protein At5g65560-like [Fragaria vesca subsp. vesca]
c22410.graph_c0	4.39331	1.87812	1.13353	0.680857	1	-1.79465	down	[C]	Energy production and conversion	Molecular Function: ATP binding (GO:0005524);; Cellular Component: mitochondrion (GO:0005739);; Cellular Component: plasma membrane (GO:0005886);; Cellular Component: chloroplast thylakoid membrane (GO:0009535);; Biological Process: ATP hydrolysis coupled proton transport (GO:0015991);; Biological Process: plasma membrane ATP synthesis coupled proton transport (GO:0042777);; Cellular Component: p…	K02111|0.0|pop:Poptr_cp005|atpA	[C]	Energy production and conversion	ATP synthase alpha/beta family, nucleotide-binding domain;; ATP synthase alpha/beta chain, C terminal domain;; ATP synthase alpha/beta family, beta-barrel domain;; HAS barrel domain;; ATP synthase A chain;; Ribosomal protein S2;; ATP synthase B/B' CF(0);; ATP synthase subunit C	ATP synthase subunit alpha, chloroplastic {ECO:0000255|HAMAP-Rule:MF_01346} OS=Manihot esculenta (Cassava) PE=3 SV=1	ATP synthase subunit alpha, chloroplastic {ECO:0000256|HAMAP-Rule:MF_01346, ECO:0000256|RuleBase:RU004286} OS=Fragaria virginiana PE=3 SV=1	ATP synthase CF1 alpha subunit [Fragaria vesca subsp. vesca]
c31949.graph_c0	4.18486	1.03257	0.304542	0.376823	1	-2.95822	down	--	--	Biological Process: calcium ion transport (GO:0006816);; Molecular Function: calcium:hydrogen antiporter activity (GO:0015369);; Cellular Component: integral component of membrane (GO:0016021);; Biological Process: transmembrane transport (GO:0055085);;	--	[P]	Inorganic ion transport and metabolism	Sodium/calcium exchanger protein	Vacuolar cation/proton exchanger 3 GN=CAX3 OS=Arabidopsis thaliana (Mouse-ear cress) PE=1 SV=1	Uncharacterized protein {ECO:0000313|EMBL:EMJ06404.1} OS=Prunus persica (Peach) PE=4 SV=1	PREDICTED: vacuolar cation/proton exchanger 1-like [Fragaria vesca subsp. vesca]
c6807.graph_c0	1.42315	3.54473	0.597413	1.2936	1	-1.38131	down	--	--	Cellular Component: nucleosome (GO:0000786);; Molecular Function: DNA binding (GO:0003677);; Cellular Component: nucleus (GO:0005634);; Biological Process: nucleosome assembly (GO:0006334);; Biological Process: regulation of transcription, DNA-templated (GO:0006355);;	--	--	--	linker histone H1 and H5 family;; AT hook motif	HMG-Y-related protein A OS=Glycine max (Soybean) PE=2 SV=1	Uncharacterized protein {ECO:0000313|EMBL:EMJ16245.1} OS=Prunus persica (Peach) PE=3 SV=1	PREDICTED: HMG-Y-related protein A-like [Fragaria vesca subsp. vesca]
c10116.graph_c0	1.26435	1.55416	0.458378	0.56717	1	-1.45283	down	--	--	--	--	[P]	Inorganic ion transport and metabolism	Heavy-metal-associated domain;; Heavy-metal-associated domain	Heavy metal-associated isoprenylated plant protein 26 (Precursor) GN=F20M13.140 OS=Arabidopsis thaliana (Mouse-ear cress) PE=1 SV=1	Coffea canephora DH200=94 genomic scaffold, scaffold_38 {ECO:0000313|EMBL:CDP09330.1} OS=Coffea canephora (Robusta coffee) PE=4 SV=1	PREDICTED: uncharacterized protein LOC101294110 [Fragaria vesca subsp. vesca]/PREDICTED: Fragaria vesca subsp. vesca transcription initiation factor TFIID subunit 3 (LOC101294110), transcript variant X1, mRNA
c10176.graph_c0	17.9448	9.99095	2.63098	3.64607	1	-2.16446	down	--	--	--	--	[P]	Inorganic ion transport and metabolism	Rhodanese-like domain	Rhodanese-like domain-containing protein 15, chloroplastic (Precursor) OS=Arabidopsis thaliana (Mouse-ear cress) PE=2 SV=1	Uncharacterized protein {ECO:0000313|EMBL:EMJ03837.1} OS=Prunus persica (Peach) PE=4 SV=1	PREDICTED: rhodanese-like domain-containing protein 15, chloroplastic-like [Fragaria vesca subsp. vesca]
c12394.graph_c0	1.16968	1.83575	0.124945	0.669932	1	-1.9221	down	--	--	Biological Process: cellular process (GO:0009987);;	--	--	--	Protein of unknown function (DUF3049)	--	Uncharacterized protein {ECO:0000313|EMBL:EMJ26197.1} OS=Prunus persica (Peach) PE=4 SV=1	hypothetical protein PRUPE_ppa020391mg [Prunus persica]
c18333.graph_c0	3.42495	0.877081	1.08647	0.320079	1	-1.61861	down	--	--	Molecular Function: iron ion binding (GO:0005506);; Molecular Function: electron carrier activity (GO:0009055);; Cellular Component: chloroplast thylakoid membrane (GO:0009535);; Cellular Component: photosystem II reaction center (GO:0009539);; Biological Process: photosynthetic electron transport chain (GO:0009767);; Cellular Component: integral component of membrane (GO:0016021);; Molecular Fun…	K02707|3e-51|vvi:4025054|psbE	--	--	Lumenal portion of Cytochrome b559, alpha (gene psbE) subunit;; Cytochrome b559, alpha (gene psbE) and beta (gene psbF)subunits	Cytochrome b559 subunit alpha GN=psbE OS=Spinacia oleracea (Spinach) PE=1 SV=2	Cytochrome b559 subunit alpha {ECO:0000256|RuleBase:RU004529} OS=Amborella trichopoda PE=3 SV=1	cytochrome b559
c32256.graph_c0	2.1437	1.69083	0.284964	0.617045	1	-2.0968	down	--	--	--	--	--	--	--	Stomagen {ECO:0000303|PubMed:20010603} (Precursor) GN=F25G13.60 OS=Arabidopsis thaliana (Mouse-ear cress) PE=1 SV=1	Uncharacterized protein {ECO:0000313|EMBL:KDO60899.1} OS=Citrus sinensis (Sweet orange) PE=4 SV=1	PREDICTED: uncharacterized protein LOC101300010 [Fragaria vesca subsp. vesca]
c22068.graph_c0	10.849	2.98083	5.35486	1.08782	1	-1.1042	down	[I]	Lipid transport and metabolism	Biological Process: pentacyclic triterpenoid biosynthetic process (GO:0019745);; Molecular Function: beta-amyrin synthase activity (GO:0042300);;	--	[I]	Lipid transport and metabolism	Prenyltransferase-like;; Prenyltransferase-like;; Prenyltransferase and squalene oxidase repeat;; Pectic acid lyase	Beta-amyrin synthase GN=OSCBPY OS=Betula platyphylla (Asian white birch) PE=1 SV=1	Uncharacterized protein {ECO:0000313|EMBL:EMJ16177.1} OS=Prunus persica (Peach) PE=4 SV=1	PREDICTED: beta-amyrin synthase-like [Fragaria vesca subsp. vesca]
c17387.graph_c0	3.19426	1.31114	1.45583	0.478484	1	-1.21988	down	[G]	Carbohydrate transport and metabolism	Biological Process: carbohydrate metabolic process (GO:0005975);; Molecular Function: beta-glucosidase activity (GO:0008422);; Cellular Component: plant-type cell wall (GO:0009505);; Biological Process: response to arsenic-containing substance (GO:0046685);;	K05349|0.0|rcu:RCOM_1347430|Beta-glucosidase, putative (EC:3.2.1.21)	--	--	Glycosyl hydrolase family 3 N terminal domain;; Glycosyl hydrolase family 3 C-terminal domain;; Fibronectin type III-like domain	Probable beta-D-xylosidase 2 (Precursor) GN=BXL2 OS=Arabidopsis thaliana (Mouse-ear cress) PE=2 SV=1	Uncharacterized protein {ECO:0000313|EMBL:EMJ01820.1} OS=Prunus persica (Peach) PE=4 SV=1	PREDICTED: probable beta-D-xylosidase 2-like [Fragaria vesca subsp. vesca]
c25884.graph_c0	119.044	50.3107	25.3114	18.3882	1	-1.96201	down	--	--	--	--	--	--	--	--	--	PREDICTED: uncharacterized protein LOC101307859 [Fragaria vesca subsp. vesca]
c29198.graph_c0	20.7195	7.1243	6.16761	2.60928	1	-1.67061	down	[O]	Posttranslational modification, protein turnover, chaperones	Molecular Function: serine-type endopeptidase activity (GO:0004252);; Cellular Component: extracellular region (GO:0005576);; Biological Process: proteolysis (GO:0006508);; Cellular Component: membrane (GO:0016020);; Molecular Function: identical protein binding (GO:0042802);; Biological Process: negative regulation of catalytic activity (GO:0043086);;	--	--	--	Subtilase family;; PA domain;; Peptidase inhibitor I9	Subtilisin-like protease (Precursor) GN=At5g67360 OS=Arabidopsis thaliana (Mouse-ear cress) PE=1 SV=1	Uncharacterized protein {ECO:0000313|EMBL:EMJ00828.1} OS=Prunus persica (Peach) PE=4 SV=1	PREDICTED: subtilisin-like protease-like [Fragaria vesca subsp. vesca]
c19710.graph_c0	3.8625	6.09304	1.54034	2.23946	1	-1.38863	down	--	--	Biological Process: metal ion transport (GO:0030001);; Molecular Function: metal ion binding (GO:0046872);;	--	[P]	Inorganic ion transport and metabolism	Heavy-metal-associated domain	Copper transport protein ATX1 GN=ATX1 OS=Arabidopsis thaliana (Mouse-ear cress) PE=1 SV=1	Uncharacterized protein {ECO:0000313|EMBL:EMJ03942.1} OS=Prunus persica (Peach) PE=4 SV=1	PREDICTED: uncharacterized protein LOC101298054 isoform 2 [Fragaria vesca subsp. vesca]
c30233.graph_c0	6.97429	7.50833	2.40954	2.76846	1	-1.47983	down	--	--	Molecular Function: adenyl nucleotide binding (GO:0030554);;	--	--	--	CBS domain	CBS domain-containing protein CBSX5 GN=CBSX5 OS=Arabidopsis thaliana (Mouse-ear cress) PE=2 SV=2	Uncharacterized protein {ECO:0000313|EMBL:EMJ15875.1} OS=Prunus persica (Peach) PE=4 SV=1	PREDICTED: CBS domain-containing protein CBSX5-like [Fragaria vesca subsp. vesca]
c31436.graph_c0	3.51132	2.83747	1.6266	1.05008	1	-1.24087	down	[M]	Cell wall/membrane/envelope biogenesis	Molecular Function: polygalacturonase activity (GO:0004650);; Cellular Component: extracellular region (GO:0005576);; Biological Process: carbohydrate metabolic process (GO:0005975);;	--	--	--	Glycosyl hydrolases family 28;; Pectate lyase superfamily protein	Probable polygalacturonase OS=Vitis vinifera (Grape) PE=1 SV=1	Uncharacterized protein {ECO:0000313|EMBL:EMJ11169.1} OS=Prunus persica (Peach) PE=3 SV=1	PREDICTED: probable polygalacturonase-like [Fragaria vesca subsp. vesca]
c19746.graph_c0	5.55006	5.44675	1.30046	2.01927	1	-1.72916	down	--	--	Molecular Function: cation channel activity (GO:0005261);; Molecular Function: ligand-gated ion channel activity (GO:0015276);; Biological Process: single-organism cellular process (GO:0044763);; Biological Process: single-organism transport (GO:0044765);; Biological Process: response to stimulus (GO:0050896);;	--	[PT]	--	Cyclic nucleotide-binding domain	Cyclic nucleotide-gated ion channel 2 GN=T20K14_20 OS=Arabidopsis thaliana (Mouse-ear cress) PE=1 SV=1	Uncharacterized protein {ECO:0000313|EMBL:EMJ22041.1} OS=Prunus persica (Peach) PE=4 SV=1	PREDICTED: cyclic nucleotide-gated ion channel 2-like [Fragaria vesca subsp. vesca]
c30428.graph_c0	6.38231	6.46186	2.67433	2.39621	1	-1.33516	down	--	--	--	--	--	--	Rapid ALkalinization Factor (RALF)	Protein RALF-like 24 (Precursor) GN=RALFL24 OS=Arabidopsis thaliana (Mouse-ear cress) PE=3 SV=1	Uncharacterized protein {ECO:0000313|EMBL:EMJ25133.1} OS=Prunus persica (Peach) PE=4 SV=1	PREDICTED: protein RALF-like 24-like [Fragaria vesca subsp. vesca]
c8851.graph_c0	11.2114	6.31637	2.84176	2.34415	1	-1.76124	down	--	--	--	--	--	--	--	--	--	--
c30629.graph_c0	2.76113	7.49511	1.00102	2.78685	1	-1.42597	down	[M]	Cell wall/membrane/envelope biogenesis	--	--	--	--	--	Sulfated surface glycoprotein 185 (Precursor) OS=Volvox carteri (Green alga) PE=1 SV=1	Uncharacterized protein {ECO:0000313|EMBL:AES62819.1} OS=Medicago truncatula (Barrel medic) PE=4 SV=1	hypothetical protein MTR_1g108620 [Medicago truncatula]
c19986.graph_c0	5.32863	10.5737	2.06861	3.98478	1	-1.38385	down	--	--	--	--	--	--	Sieve element occlusion N-terminus;; Sieve element occlusion C-terminus	--	Uncharacterized protein {ECO:0000313|EMBL:EMJ12299.1} OS=Prunus persica (Peach) PE=4 SV=1	PREDICTED: uncharacterized protein LOC101294943 [Fragaria vesca subsp. vesca]
c14222.graph_c0	32.7678	23.4698	8.73705	8.85224	1	-1.67913	down	--	--	--	--	--	--	--	--	Uncharacterized protein {ECO:0000313|EMBL:EXB80856.1} OS=Morus notabilis PE=4 SV=1	hypothetical protein L484_020115 [Morus notabilis]
c30554.graph_c0	6.75428	6.74573	2.60174	2.55645	1	-1.38362	down	--	--	Molecular Function: metal ion binding (GO:0046872);;	--	[O]	Posttranslational modification, protein turnover, chaperones	Ring finger domain;; RING-H2 zinc finger;; Zinc finger, C3HC4 type (RING finger);; Zinc finger, C3HC4 type (RING finger);; Anaphase-promoting complex subunit 11 RING-H2 finger	RING-H2 finger protein ATL8 GN=ATL8 OS=Arabidopsis thaliana (Mouse-ear cress) PE=2 SV=2	Uncharacterized protein {ECO:0000313|EMBL:EMJ00213.1} (Fragment) OS=Prunus persica (Peach) PE=4 SV=1	PREDICTED: uncharacterized protein LOC101311828 [Fragaria vesca subsp. vesca]
c16865.graph_c0	7.09523	4.56416	1.61009	1.73095	1	-1.8081	down	[Q]	Secondary metabolites biosynthesis, transport and catabolism	Molecular Function: copper ion binding (GO:0005507);; Molecular Function: L-ascorbate oxidase activity (GO:0008447);; Biological Process: secondary cell wall biogenesis (GO:0009834);; Biological Process: lignin catabolic process (GO:0046274);; Cellular Component: apoplast (GO:0048046);; Molecular Function: hydroquinone:oxygen oxidoreductase activity (GO:0052716);; Biological Process: oxidation-re…	--	[Q]	Secondary metabolites biosynthesis, transport and catabolism	Multicopper oxidase;; Multicopper oxidase;; Multicopper oxidase	Laccase-4 (Precursor) GN=F16M14.1 OS=Arabidopsis thaliana (Mouse-ear cress) PE=2 SV=2	Laccase {ECO:0000256|RuleBase:RU361119} OS=Prunus persica (Peach) PE=3 SV=1	PREDICTED: laccase-4-like [Fragaria vesca subsp. vesca]
c11957.graph_c0	1.75673	1.15259	0.332551	0.43891	1	-1.92201	down	[R]	General function prediction only	Molecular Function: binding (GO:0005488);; Molecular Function: methyltransferase activity (GO:0008168);; Biological Process: histone methylation (GO:0016571);; Cellular Component: intracellular organelle (GO:0043229);;	--	[BK]	--	SAD/SRA domain;; SET domain;; Pre-SET motif	Histone-lysine N-methyltransferase, H3 lysine-9 specific SUVH1 GN=MUG13.20 OS=Arabidopsis thaliana (Mouse-ear cress) PE=2 SV=1	Uncharacterized protein {ECO:0000313|EMBL:EMJ21426.1} OS=Prunus persica (Peach) PE=4 SV=1	PREDICTED: histone-lysine N-methyltransferase, H3 lysine-9 specific SUVH1-like [Fragaria vesca subsp. vesca]
c6118.graph_c0	5.6001	1.78075	1.37011	0.678118	1	-1.85713	down	[G]	Carbohydrate transport and metabolism	Molecular Function: magnesium ion binding (GO:0000287);; Molecular Function: monooxygenase activity (GO:0004497);; Cellular Component: chloroplast (GO:0009507);; Biological Process: photorespiration (GO:0009853);; Molecular Function: ribulose-bisphosphate carboxylase activity (GO:0016984);; Biological Process: reductive pentose-phosphate cycle (GO:0019253);; Biological Process: oxidation-reductio…	K01601|0.0|pop:Poptr_cp030|rbcL	--	--	Ribulose bisphosphate carboxylase large chain, catalytic domain;; Ribulose bisphosphate carboxylase large chain, N-terminal domain	Ribulose bisphosphate carboxylase large chain {ECO:0000255|HAMAP-Rule:MF_01338} (Precursor) OS=Lotus japonicus (Lotus corniculatus var. japonicus) PE=3 SV=1	Ribulose bisphosphate carboxylase large chain {ECO:0000256|HAMAP-Rule:MF_01338} OS=Fragaria vesca subsp. vesca PE=3 SV=1	ribulose 1,5-bisphosphate carboxylase/oxygenase large subunit [Fragaria vesca subsp. vesca]
c32521.graph_c0	3.80023	0.895328	0.0688866	0.340944	1	-3.55326	down	--	--	Molecular Function: aspartic-type endopeptidase activity (GO:0004190);; Biological Process: proteolysis (GO:0006508);; Cellular Component: plant-type cell wall (GO:0009505);; Cellular Component: chloroplast (GO:0009507);; Cellular Component: apoplast (GO:0048046);;	--	[O]	Posttranslational modification, protein turnover, chaperones	Xylanase inhibitor N-terminal;; Xylanase inhibitor C-terminal;; Eukaryotic aspartyl protease	Protein ASPARTIC PROTEASE IN GUARD CELL 2 (Precursor) GN=ASPG2 OS=Arabidopsis thaliana (Mouse-ear cress) PE=2 SV=1	Uncharacterized protein {ECO:0000313|EMBL:EMJ19226.1} OS=Prunus persica (Peach) PE=4 SV=1	PREDICTED: aspartic proteinase nepenthesin-1-like [Fragaria vesca subsp. vesca]
c19286.graph_c0	6.99254	2.11249	0.606213	0.812599	1	-2.7017	down	--	--	--	--	--	--	--	--	--	--
c8821.graph_c0	11.4445	11.031	4.26157	4.25243	1	-1.39691	down	--	--	Molecular Function: protein serine/threonine kinase activity (GO:0004674);; Molecular Function: ATP binding (GO:0005524);; Biological Process: protein phosphorylation (GO:0006468);;	--	[T]	Signal transduction mechanisms	--	--	Uncharacterized protein {ECO:0000313|EnsemblPlants:GLYMA13G23840.1} OS=Glycine max (Soybean) PE=4 SV=1	PREDICTED: serine/threonine-protein kinase HT1-like [Fragaria vesca subsp. vesca]
c32022.graph_c0	0.954451	1.01571	0.264326	0.392473	1	-1.58394	down	--	--	--	--	[O]	Posttranslational modification, protein turnover, chaperones	Ring finger domain;; Zinc finger, C3HC4 type (RING finger);; Zinc-finger of the MIZ type in Nse subunit;; zinc-RING finger domain	Probable E3 ubiquitin-protein ligase ARI5 GN=ARI5 OS=Arabidopsis thaliana (Mouse-ear cress) PE=2 SV=1	Uncharacterized protein {ECO:0000313|EMBL:KCW81833.1} OS=Eucalyptus grandis (Flooded gum) PE=4 SV=1	PREDICTED: uncharacterized protein LOC101297294 [Fragaria vesca subsp. vesca]
c24935.graph_c0	217.878	152.021	107.107	58.7689	1	-1.15286	down	--	--	Biological Process: proteolysis (GO:0006508);; Molecular Function: cysteine-type peptidase activity (GO:0008234);; Cellular Component: cytoplasmic membrane-bounded vesicle (GO:0016023);; Molecular Function: 2-alkenal reductase [NAD(P)] activity (GO:0032440);; Biological Process: oxidation-reduction process (GO:0055114);;	K01365|0.0|pop:POPTR_666563|hypothetical protein	[O]	Posttranslational modification, protein turnover, chaperones	Papain family cysteine protease;; Cathepsin propeptide inhibitor domain (I29);; Peptidase C1-like family	Vignain (Precursor) GN=CYSEP OS=Ricinus communis (Castor bean) PE=1 SV=1	Uncharacterized protein {ECO:0000313|EMBL:EMJ10476.1} OS=Prunus persica (Peach) PE=3 SV=1	PREDICTED: vignain-like [Fragaria vesca subsp. vesca]
c13066.graph_c0	12.1077	9.42059	3.04955	3.64755	1	-1.6873	down	[L]	Replication, recombination and repair	Cellular Component: microtubule (GO:0005874);; Biological Process: cytoskeleton organization (GO:0007010);; Molecular Function: microtubule binding (GO:0008017);; Biological Process: plant-type cell wall biogenesis (GO:0009832);; Biological Process: xylem and phloem pattern formation (GO:0010051);; Biological Process: glucuronoxylan metabolic process (GO:0010413);; Biological Process: xylan biosy…	--	--	--	Myosin II heavy chain-like	Microtubule-associated protein 70-5 OS=Arabidopsis thaliana (Mouse-ear cress) PE=1 SV=1	Uncharacterized protein {ECO:0000313|EMBL:EMJ14010.1} OS=Prunus persica (Peach) PE=4 SV=1	PREDICTED: microtubule-associated protein 70-5-like [Fragaria vesca subsp. vesca]
c29224.graph_c0	13.2885	8.24795	4.37873	3.19521	1	-1.5088	down	--	--	--	--	--	--	X8 domain	PLASMODESMATA CALLOSE-BINDING PROTEIN 3 (Precursor) GN=PDCB3 OS=Arabidopsis thaliana (Mouse-ear cress) PE=1 SV=1	Uncharacterized protein {ECO:0000313|EMBL:EMJ10734.1} OS=Prunus persica (Peach) PE=4 SV=1	PREDICTED: glucan endo-1,3-beta-glucosidase-like protein 3-like [Fragaria vesca subsp. vesca]
c26000.graph_c0	55.0817	61.6983	23.6279	24.0204	1	-1.28708	down	--	--	Cellular Component: anchored component of plasma membrane (GO:0046658);;	--	--	--	Fasciclin domain	Fasciclin-like arabinogalactan protein 10 (Precursor) GN=FLA10 OS=Arabidopsis thaliana (Mouse-ear cress) PE=1 SV=1	Uncharacterized protein {ECO:0000313|EMBL:EMJ19251.1} OS=Prunus persica (Peach) PE=4 SV=1	PREDICTED: fasciclin-like arabinogalactan protein 10-like [Fragaria vesca subsp. vesca]
c18752.graph_c0	1.13928	1.41884	0.418468	0.554772	1	-1.38905	down	--	--	Biological Process: carbohydrate metabolic process (GO:0005975);; Molecular Function: cellulase activity (GO:0008810);; Biological Process: trichoblast differentiation (GO:0010054);; Molecular Function: carbohydrate binding (GO:0030246);;	--	--	--	Glycosyl hydrolase family 9;; Carbohydrate binding domain CBM49	Endoglucanase 5 (Precursor) GN=At1g48930 OS=Arabidopsis thaliana (Mouse-ear cress) PE=2 SV=1	Endoglucanase {ECO:0000256|RuleBase:RU361166} OS=Prunus persica (Peach) PE=3 SV=1	PREDICTED: endoglucanase 5-like [Fragaria vesca subsp. vesca]
c17637.graph_c0	5.27584	2.97235	2.25426	1.1622	1	-1.27063	down	--	--	Molecular Function: acid phosphatase activity (GO:0003993);; Molecular Function: protein serine/threonine phosphatase activity (GO:0004722);; Biological Process: tryptophan catabolic process (GO:0006569);; Biological Process: systemic acquired resistance (GO:0009627);; Biological Process: indoleacetic acid biosynthetic process (GO:0009684);; Biological Process: regulation of defense response (GO:…	--	[G]	Carbohydrate transport and metabolism	--	Probable inactive purple acid phosphatase 1 (Precursor) GN=PAP1 OS=Arabidopsis thaliana (Mouse-ear cress) PE=2 SV=1	Purple acid phosphatase {ECO:0000256|RuleBase:RU361203} OS=Prunus persica (Peach) PE=3 SV=1	PREDICTED: probable inactive purple acid phosphatase 1-like [Fragaria vesca subsp. vesca]
c15749.graph_c0	6.70141	1.74733	2.3467	0.683215	1	-1.4849	down	[RTKL]	--	Molecular Function: protein serine/threonine kinase activity (GO:0004674);; Molecular Function: ATP binding (GO:0005524);; Biological Process: protein phosphorylation (GO:0006468);;	--	[T]	Signal transduction mechanisms	Protein kinase domain;; Protein tyrosine kinase	Probable receptor-like protein kinase At1g80640 (Precursor) GN=At1g80640 OS=Arabidopsis thaliana (Mouse-ear cress) PE=2 SV=1	Uncharacterized protein {ECO:0000313|EMBL:EMJ18969.1} OS=Prunus persica (Peach) PE=4 SV=1	PREDICTED: probable receptor-like protein kinase At1g80640-like [Fragaria vesca subsp. vesca]
c33554.graph_c0	2.02973	0.615744	0.895056	0.240758	1	-1.22264	down	--	--	--	--	--	--	GDSL/SGNH-like Acyl-Esterase family found in Pmr5 and Cas1p;; PMR5 N terminal Domain	Protein trichome birefringence-like 43 GN=TBL43 OS=Arabidopsis thaliana (Mouse-ear cress) PE=2 SV=1	Uncharacterized protein {ECO:0000313|EMBL:EMJ13636.1} (Fragment) OS=Prunus persica (Peach) PE=4 SV=1	PREDICTED: uncharacterized protein LOC101313963 [Fragaria vesca subsp. vesca]
c28982.graph_c0	21.759	15.8364	1.81554	6.22091	0.772661	-2.24065	down	[R]	General function prediction only	--	--	[QR]	--	2OG-Fe(II) oxygenase superfamily;; non-haem dioxygenase in morphine synthesis N-terminal	Gibberellin 3-beta-dioxygenase 1 GN=LE OS=Pisum sativum (Garden pea) PE=1 SV=1	Uncharacterized protein {ECO:0000313|EMBL:EMJ28444.1} OS=Prunus persica (Peach) PE=3 SV=1	PREDICTED: gibberellin 3-beta-dioxygenase 1-like [Fragaria vesca subsp. vesca]
c8136.graph_c0	10.4011	6.76137	4.62649	2.66487	1	-1.23265	down	--	--	--	--	--	--	--	Classical arabinogalactan protein 26 (Precursor) GN=AGP26 OS=Arabidopsis thaliana (Mouse-ear cress) PE=2 SV=2	Uncharacterized protein {ECO:0000313|EnsemblPlants:GLYMA02G17140.1} OS=Glycine max (Soybean) PE=4 SV=1	PREDICTED: classical arabinogalactan protein 26-like [Fragaria vesca subsp. vesca]
c31717.graph_c0	4.14883	1.77076	1.25343	0.697912	1	-1.60558	down	--	--	Molecular Function: amidase activity (GO:0004040);; Biological Process: protein N-linked glycosylation (GO:0006487);; Biological Process: fatty acid beta-oxidation (GO:0006635);; Biological Process: lipid transport (GO:0006869);; Biological Process: intra-Golgi vesicle-mediated transport (GO:0006891);; Biological Process: lithium ion transport (GO:0010351);; Biological Process: protein import int…	--	[J]	Translation, ribosomal structure and biogenesis	Amidase	--	Uncharacterized protein {ECO:0000313|EMBL:KDO36577.1} OS=Citrus sinensis (Sweet orange) PE=4 SV=1	PREDICTED: glutamyl-tRNA(Gln) amidotransferase subunit A-like [Fragaria vesca subsp. vesca]
c5907.graph_c0	3.79863	3.76363	1.66505	1.49468	1	-1.25371	down	[GER]	--	Cellular Component: integral component of membrane (GO:0016021);; Biological Process: transmembrane transport (GO:0055085);;	--	[G]	Carbohydrate transport and metabolism	UAA transporter family;; UAA transporter family;; Triose-phosphate Transporter family;; EamA-like transporter family	UDP-galactose/UDP-glucose transporter 4 GN=UTR4 OS=Arabidopsis thaliana (Mouse-ear cress) PE=2 SV=1	Uncharacterized protein {ECO:0000313|EMBL:EMJ19407.1} OS=Prunus persica (Peach) PE=2 SV=1	PREDICTED: UDP-galactose/UDP-glucose transporter 4-like [Fragaria vesca subsp. vesca]
c22310.graph_c1	2.11885	3.15145	0.506989	1.25464	1	-1.57914	down	--	--	Molecular Function: inorganic phosphate transmembrane transporter activity (GO:0005315);; Molecular Function: sugar:hydrogen symporter activity (GO:0005351);; Molecular Function: organic anion transmembrane transporter activity (GO:0008514);; Cellular Component: plastid (GO:0009536);; Biological Process: nitrate transport (GO:0015706);; Biological Process: organic anion transport (GO:0015711);; C…	--	[G]	Carbohydrate transport and metabolism	--	Probable anion transporter 3, chloroplastic (Precursor) GN=T8P21.3 OS=Arabidopsis thaliana (Mouse-ear cress) PE=2 SV=2	Uncharacterized protein {ECO:0000313|EMBL:EMJ09940.1} OS=Prunus persica (Peach) PE=4 SV=1	PREDICTED: probable anion transporter 3, chloroplastic-like [Fragaria vesca subsp. vesca]
c9785.graph_c0	16.7269	12.4278	4.36939	4.95588	1	-1.64744	down	--	--	Cellular Component: monolayer-surrounded lipid storage body (GO:0012511);; Cellular Component: integral component of membrane (GO:0016021);;	--	--	--	Oleosin	Oleosin 1 GN=OLE1 OS=Prunus dulcis (Almond) PE=2 SV=1	Uncharacterized protein {ECO:0000313|EMBL:EMJ10882.1} OS=Prunus persica (Peach) PE=4 SV=1	PREDICTED: oleosin 16 kDa-like [Fragaria vesca subsp. vesca]
c23417.graph_c0	3.20488	6.68068	1.43784	2.66865	1	-1.25659	down	--	--	--	--	--	--	--	--	--	--
c22699.graph_c0	9.52787	7.36915	4.58407	2.94865	1	-1.16115	down	[Q]	Secondary metabolites biosynthesis, transport and catabolism	Biological Process: metabolic process (GO:0008152);; Molecular Function: isomerase activity (GO:0016853);; Biological Process: single-organism cellular process (GO:0044763);; Biological Process: response to stimulus (GO:0050896);; Biological Process: biological regulation (GO:0065007);;	K00142|0.0|vvi:100244930|hypothetical protein LOC100244930	[Q]	Secondary metabolites biosynthesis, transport and catabolism	AMP-binding enzyme;; PQQ-like domain;; PQQ enzyme repeat;; PQQ-like domain;; AMP-binding enzyme C-terminal domain	Putative acyl-activating enzyme 19 GN=At5g35930 OS=Arabidopsis thaliana (Mouse-ear cress) PE=2 SV=1	Uncharacterized protein {ECO:0000313|EMBL:EMJ21263.1} OS=Prunus persica (Peach) PE=4 SV=1	PREDICTED: putative acyl-activating enzyme 19-like [Fragaria vesca subsp. vesca]
c35186.graph_c0	0.794966	0.749504	0.355847	0.300207	1	-1.23016	down	--	--	--	--	--	--	--	--	--	--
c23301.graph_c0	37.2036	42.0028	16.0949	16.8371	1	-1.26009	down	--	--	--	--	[R]	General function prediction only	--	Varicose-related protein GN=VCR OS=Arabidopsis thaliana (Mouse-ear cress) PE=2 SV=1	Uncharacterized protein {ECO:0000313|EMBL:EMJ06151.1} OS=Prunus persica (Peach) PE=4 SV=1	PREDICTED: uncharacterized protein LOC101307878 [Fragaria vesca subsp. vesca]
c15547.graph_c0	3.68467	2.0759	1.22452	0.83333	1	-1.48715	down	[M]	Cell wall/membrane/envelope biogenesis	Cellular Component: Golgi apparatus (GO:0005794);; Biological Process: starch metabolic process (GO:0005982);; Biological Process: secondary cell wall biogenesis (GO:0009834);; Biological Process: glucuronoxylan biosynthetic process (GO:0010417);; Molecular Function: glucuronoxylan glucuronosyltransferase activity (GO:0080116);;	--	[G]	Carbohydrate transport and metabolism	Glycosyl transferase family 8	UDP-glucuronate:xylan alpha-glucuronosyltransferase 1 GN=MVE11.2 OS=Arabidopsis thaliana (Mouse-ear cress) PE=2 SV=1	Uncharacterized protein {ECO:0000313|EnsemblPlants:GLYMA06G15690.2} OS=Glycine max (Soybean) PE=4 SV=1	PREDICTED: LOW QUALITY PROTEIN: UDP-glucuronate:xylan alpha-glucuronosyltransferase 1-like [Fragaria vesca subsp. vesca]
c10204.graph_c0	1.09513	0.901748	0.209968	0.363722	1	-1.8052	down	[KAD]	--	Biological Process: aromatic compound biosynthetic process (GO:0019438);; Biological Process: regulation of cellular biosynthetic process (GO:0031326);; Biological Process: organic cyclic compound biosynthetic process (GO:1901362);;	K09422|1e-128|vvi:100244939|hypothetical protein LOC100244939	[K]	Transcription	Myb-like DNA-binding domain;; Myb-like DNA-binding domain	Transcription factor MYB86 GN=F21E10.4 OS=Arabidopsis thaliana (Mouse-ear cress) PE=2 SV=1	Uncharacterized protein {ECO:0000313|EMBL:EMJ11273.1} OS=Prunus persica (Peach) PE=4 SV=1	PREDICTED: uncharacterized protein LOC101291534 [Fragaria vesca subsp. vesca]
c16468.graph_c0	4.65811	2.59024	0.964999	1.04478	1	-1.85829	down	--	--	Molecular Function: peroxidase activity (GO:0004601);; Biological Process: response to oxidative stress (GO:0006979);; Molecular Function: heme binding (GO:0020037);; Molecular Function: metal ion binding (GO:0046872);; Biological Process: oxidation-reduction process (GO:0055114);;	K00430|1e-178|vvi:100257059|hypothetical protein LOC100257059	--	--	Peroxidase	Peroxidase 4 {ECO:0000250|UniProtKB:Q42578} (Precursor) OS=Vitis vinifera (Grape) PE=1 SV=1	Peroxidase superfamily protein {ECO:0000313|EMBL:EOY20039.1} OS=Theobroma cacao (Cacao) PE=3 SV=1	PREDICTED: peroxidase 4-like [Fragaria vesca subsp. vesca]
c16968.graph_c0	1.13942	1.01954	0.534578	0.413409	1	-1.18233	down	--	--	--	--	--	--	Protein of unknown function DUF260	LOB domain-containing protein 36 GN=MUD21.13 OS=Arabidopsis thaliana (Mouse-ear cress) PE=2 SV=1	Uncharacterized protein {ECO:0000313|EMBL:EMJ04878.1} OS=Prunus persica (Peach) PE=4 SV=1	PREDICTED: LOB domain-containing protein 36-like [Fragaria vesca subsp. vesca]
c20092.graph_c0	8.60492	12.6871	2.28164	5.15698	1	-1.51464	down	[GEPR]	--	Cellular Component: integral component of plasma membrane (GO:0005887);; Molecular Function: sucrose transmembrane transporter activity (GO:0008515);; Biological Process: sucrose transport (GO:0015770);; Biological Process: transmembrane transport (GO:0055085);;	--	[G]	Carbohydrate transport and metabolism	Sugar (and other) transporter	Sucrose transport protein SUC2 GN=T22J18.12 OS=Arabidopsis thaliana (Mouse-ear cress) PE=1 SV=2	Sucrose transporter 3 {ECO:0000313|EMBL:AFU61909.1} OS=Fragaria ananassa (Strawberry) PE=2 SV=1	PREDICTED: sucrose transport protein SUC2-like [Fragaria vesca subsp. vesca]
c30266.graph_c0	6.95856	7.73031	2.93137	3.14349	1	-1.26837	down	--	--	--	--	--	--	Domain of unknown function (DUF3511)	--	Uncharacterized protein {ECO:0000313|EMBL:EMJ06033.1} OS=Prunus persica (Peach) PE=4 SV=1	PREDICTED: uncharacterized protein LOC101305515 [Fragaria vesca subsp. vesca]
c6040.graph_c0	5.25876	1.83531	1.25273	0.74632	1	-1.83566	down	[M]	Cell wall/membrane/envelope biogenesis	Molecular Function: zinc ion binding (GO:0008270);; Biological Process: secondary cell wall biogenesis (GO:0009834);; Biological Process: glucuronoxylan metabolic process (GO:0010413);; Cellular Component: integral component of membrane (GO:0016021);; Molecular Function: cellulose synthase (UDP-forming) activity (GO:0016760);; Biological Process: cellulose biosynthetic process (GO:0030244);; Biol…	K10999|0.0|vvi:100241197|hypothetical protein LOC100241197	--	--	Cellulose synthase;; Glycosyl transferase family group 2	Cellulose synthase A catalytic subunit 4 [UDP-forming] GN=MRH10.14 OS=Arabidopsis thaliana (Mouse-ear cress) PE=1 SV=1	Cellulose synthase {ECO:0000256|RuleBase:RU361116} OS=Prunus persica (Peach) PE=3 SV=1	PREDICTED: cellulose synthase A catalytic subunit 4 [UDP-forming]-like [Fragaria vesca subsp. vesca]
c22911.graph_c0	7.98813	3.12029	1.20345	1.2701	1	-2.18021	down	--	--	--	--	--	--	--	--	--	--
c8336.graph_c0	14.2266	1.68218	5.25321	0.686112	1	-1.42946	down	[Q]	Secondary metabolites biosynthesis, transport and catabolism	Molecular Function: copper ion binding (GO:0005507);; Cellular Component: extracellular region (GO:0005576);; Molecular Function: L-ascorbate oxidase activity (GO:0008447);; Biological Process: oxidation-reduction process (GO:0055114);;	--	[Q]	Secondary metabolites biosynthesis, transport and catabolism	Multicopper oxidase;; Multicopper oxidase;; Multicopper oxidase	L-ascorbate oxidase (Precursor) GN=AAO OS=Nicotiana tabacum (Common tobacco) PE=2 SV=1	Uncharacterized protein {ECO:0000313|EMBL:EMJ15865.1} OS=Prunus persica (Peach) PE=4 SV=1	PREDICTED: L-ascorbate oxidase-like [Fragaria vesca subsp. vesca]
c29475.graph_c0	11.8311	10.6391	4.76352	4.3504	1	-1.29863	down	--	--	--	--	--	--	--	--	Uncharacterized protein {ECO:0000313|EMBL:EMJ10734.1} OS=Prunus persica (Peach) PE=4 SV=1	PREDICTED: glucan endo-1,3-beta-glucosidase-like protein 3-like [Fragaria vesca subsp. vesca]
c22510.graph_c0	3.89867	3.7984	1.54892	1.55493	1	-1.30658	down	[O]	Posttranslational modification, protein turnover, chaperones	Molecular Function: ATP binding (GO:0005524);; Molecular Function: nucleoside-triphosphatase activity (GO:0017111);;	--	[O]	Posttranslational modification, protein turnover, chaperones	Domain associated at C-terminal with AAA;; ATPase family associated with various cellular activities (AAA);; Protein of unknown function (DUF815)	Cell division control protein 48 homolog D GN=CDC48D OS=Arabidopsis thaliana (Mouse-ear cress) PE=1 SV=1	Uncharacterized protein {ECO:0000313|EMBL:EMJ24007.1} OS=Prunus persica (Peach) PE=4 SV=1	PREDICTED: probable mitochondrial chaperone BCS1-B-like [Fragaria vesca subsp. vesca]
c27301.graph_c0	33.6764	41.112	8.31709	16.8448	1	-1.57146	down	--	--	Molecular Function: peroxidase activity (GO:0004601);; Biological Process: response to oxidative stress (GO:0006979);; Molecular Function: heme binding (GO:0020037);; Molecular Function: metal ion binding (GO:0046872);; Biological Process: oxidation-reduction process (GO:0055114);;	--	--	--	Peroxidase	Peroxidase 43 (Precursor) OS=Arabidopsis thaliana (Mouse-ear cress) PE=3 SV=2	Uncharacterized protein {ECO:0000313|EMBL:EMJ23891.1} OS=Prunus persica (Peach) PE=3 SV=1	PREDICTED: peroxidase 43-like [Fragaria vesca subsp. vesca]
c6714.graph_c0	3.01531	0.679515	0.450932	0.278978	1	-2.35418	down	--	--	Cellular Component: integral component of membrane (GO:0016021);;	--	[GE]	--	Triose-phosphate Transporter family;; EamA-like transporter family;; UAA transporter family	Uncharacterized membrane protein At1g06890 GN=At1g06890 OS=Arabidopsis thaliana (Mouse-ear cress) PE=1 SV=1	Uncharacterized protein {ECO:0000313|EMBL:EMJ06689.1} OS=Prunus persica (Peach) PE=4 SV=1	PREDICTED: uncharacterized membrane protein At1g06890-like [Fragaria vesca subsp. vesca]
c6238.graph_c0	5.39561	0.95367	2.42598	0.391533	1	-1.1779	down	--	--	Molecular Function: oxidoreductase activity (GO:0016491);;	K00279|2e-08|ath:AT5G21482|CKX7	[C]	Energy production and conversion	--	Cytokinin dehydrogenase 7 GN=F13M11.? OS=Arabidopsis thaliana (Mouse-ear cress) PE=1 SV=1	Cytokinin oxidase/dehydrogenase {ECO:0000313|EMBL:BAM74649.1} OS=Torenia fournieri PE=2 SV=1	PREDICTED: cytokinin dehydrogenase 7-like [Fragaria vesca subsp. vesca]
c35341.graph_c0	0.757167	0.593501	0.229747	0.243664	1	-1.51364	down	--	--	--	--	--	--	--	--	--	--
c7838.graph_c0	24.6006	30.9685	7.27706	12.7837	1	-1.46769	down	--	--	--	--	--	--	--	--	--	--
c24295.graph_c0	40.345	63.8273	7.82119	26.4559	1	-1.60348	down	--	--	Cellular Component: extracellular region (GO:0005576);; Cellular Component: cytosol (GO:0005829);; Biological Process: proteolysis (GO:0006508);; Molecular Function: cysteine-type peptidase activity (GO:0008234);; Biological Process: cysteine biosynthetic process (GO:0019344);;	--	[O]	Posttranslational modification, protein turnover, chaperones	--	Probable cysteine proteinase At3g19400 (Precursor) GN=At3g19400 OS=Arabidopsis thaliana (Mouse-ear cress) PE=2 SV=1	Uncharacterized protein {ECO:0000313|EMBL:EMJ09684.1} OS=Prunus persica (Peach) PE=3 SV=1	PREDICTED: uncharacterized protein LOC101314689 [Fragaria vesca subsp. vesca]
c6066.graph_c0	3.19243	3.06816	1.21695	1.27413	1	-1.32661	down	--	--	--	--	--	--	--	--	--	PREDICTED: uncharacterized protein LOC101305664 isoform 1 [Fragaria vesca subsp. vesca]
c13655.graph_c0	3.84667	1.77036	1.67447	0.735185	1	-1.22186	down	--	--	Molecular Function: transferase activity (GO:0016740);;	--	[R]	General function prediction only	Glycosyl transferase family 90	--	Uncharacterized protein {ECO:0000313|EMBL:EMJ21936.1} OS=Prunus persica (Peach) PE=4 SV=1	PREDICTED: O-glucosyltransferase rumi homolog [Fragaria vesca subsp. vesca]
c6483.graph_c0	2.87021	1.76959	0.377941	0.734865	1	-2.07229	down	[RTKL]	--	--	--	[T]	Signal transduction mechanisms	Protein kinase domain;; Protein tyrosine kinase	Mitogen-activated protein kinase kinase kinase ANP1 GN=ANP1 OS=Arabidopsis thaliana (Mouse-ear cress) PE=1 SV=2	Uncharacterized protein {ECO:0000313|EMBL:KDO52744.1} OS=Citrus sinensis (Sweet orange) PE=3 SV=1	PREDICTED: mitogen-activated protein kinase kinase kinase ANP1-like [Fragaria vesca subsp. vesca]
c32728.graph_c0	1.35941	2.33794	0.0713322	0.970884	1	-1.8327	down	--	--	--	--	--	--	--	--	Uncharacterized protein {ECO:0000313|EMBL:EMJ05236.1} OS=Prunus persica (Peach) PE=4 SV=1	PREDICTED: uncharacterized protein LOC103339845 [Prunus mume]
c34654.graph_c0	0.67776	1.52737	0.0540572	0.635428	1	-1.67797	down	[Q]	Secondary metabolites biosynthesis, transport and catabolism	Cellular Component: chloroplast stroma (GO:0009570);; Biological Process: auxin polar transport (GO:0009926);; Biological Process: secondary shoot formation (GO:0010223);; Biological Process: carotene catabolic process (GO:0016121);; Biological Process: xanthophyll catabolic process (GO:0016124);; Molecular Function: 9-cis-epoxycarotenoid dioxygenase activity (GO:0045549);;	--	[Q]	Secondary metabolites biosynthesis, transport and catabolism	Retinal pigment epithelial membrane protein	Carotenoid cleavage dioxygenase 7, chloroplastic (Precursor) GN=T14P1.21 OS=Arabidopsis thaliana (Mouse-ear cress) PE=1 SV=1	Uncharacterized protein {ECO:0000313|EMBL:EMJ22307.1} OS=Prunus persica (Peach) PE=4 SV=1	PREDICTED: carotenoid cleavage dioxygenase 7, chloroplastic-like [Fragaria vesca subsp. vesca]
c29262.graph_c0	15.4451	8.74913	4.54382	3.64405	1	-1.56695	down	--	--	--	K14496|1e-116|rcu:RCOM_0864530|hypothetical protein	--	--	Polyketide cyclase / dehydrase and lipid transport;; Polyketide cyclase / dehydrase and lipid transport;; Pathogenesis-related protein Bet v I family	Abscisic acid receptor PYL1 GN=MZA15.21 OS=Arabidopsis thaliana (Mouse-ear cress) PE=1 SV=1	Abscisic acid receptor PYR1 {ECO:0000313|EMBL:ADZ55282.1} OS=Fragaria ananassa (Strawberry) PE=2 SV=1	PREDICTED: abscisic acid receptor PYR1-like [Fragaria vesca subsp. vesca]
c7666.graph_c0	1.10896	8.74683	0	3.64805	1	-1.423	down	--	--	--	--	--	--	--	--	--	PREDICTED: Fragaria x ananassa FrCHS5 mRNA for chalcone synthase, complete cds/Fragaria x ananassa FrCHS2 mRNA for chalcone synthase, complete cds
c24499.graph_c0	158.849	822.011	52.9431	343.351	1	-1.29418	down	[R]	General function prediction only	Biological Process: flavonoid biosynthetic process (GO:0009813);; Molecular Function: oxidoreductase activity, acting on single donors with incorporation of molecular oxygen, incorporation of two atoms of oxygen (GO:0016702);; Molecular Function: L-ascorbic acid binding (GO:0031418);; Molecular Function: naringenin 3-dioxygenase activity (GO:0045486);; Molecular Function: metal ion binding (GO:00…	K00475|0.0|vvi:100233079|F3H, FHT	[QR]	--	non-haem dioxygenase in morphine synthesis N-terminal;; 2OG-Fe(II) oxygenase superfamily	Naringenin,2-oxoglutarate 3-dioxygenase OS=Malus domestica (Apple) PE=2 SV=1	Flavanone 3-hydroxylase {ECO:0000313|EMBL:AAU04792.1} OS=Fragaria ananassa (Strawberry) PE=2 SV=1	PREDICTED: naringenin,2-oxoglutarate 3-dioxygenase-like [Fragaria vesca subsp. vesca]
c31426.graph_c0	2.60967	3.70286	0.578176	1.55003	1	-1.56838	down	[IQR]	--	Molecular Function: 3-oxoacyl-[acyl-carrier-protein] reductase (NADPH) activity (GO:0004316);; Molecular Function: copper ion binding (GO:0005507);; Biological Process: fatty acid biosynthetic process (GO:0006633);; Cellular Component: chloroplast stroma (GO:0009570);; Cellular Component: chloroplast envelope (GO:0009941);; Molecular Function: NAD binding (GO:0051287);; Biological Process: oxidat…	K00059|9e-58|osa:4335609|Os04g0376300	[I]	Lipid transport and metabolism	Enoyl-(Acyl carrier protein) reductase	3-oxoacyl-[acyl-carrier-protein] reductase, chloroplastic (Precursor) GN=CLKR27 OS=Cuphea lanceolata (Cigar flower) PE=2 SV=1	Uncharacterized protein {ECO:0000313|EnsemblPlants:Si014521m} OS=Setaria italica (Foxtail millet) PE=3 SV=1	PREDICTED: 3-oxoacyl-[acyl-carrier-protein] reductase, chloroplastic-like [Fragaria vesca subsp. vesca]
c28465.graph_c0	16.3734	16.1461	6.72037	6.7596	1	-1.2666	down	[M]	Cell wall/membrane/envelope biogenesis	Molecular Function: cellulose synthase (UDP-forming) activity (GO:0016760);; Molecular Function: mannan synthase activity (GO:0051753);;	K13680|0.0|rcu:RCOM_1186280|transferase, transferring glycosyl groups, putative (EC:2.4.1.12)	--	--	Glycosyltransferase like family 2;; Glycosyl transferase family group 2;; Glycosyl transferase family 2;; Glycosyl transferase family 21;; Protein of unknown function (DUF1010)	Glucomannan 4-beta-mannosyltransferase 2 GN=CSLA2 OS=Arabidopsis thaliana (Mouse-ear cress) PE=2 SV=1	Uncharacterized protein {ECO:0000313|EMBL:EMJ09659.1} OS=Prunus persica (Peach) PE=4 SV=1	PREDICTED: glucomannan 4-beta-mannosyltransferase 2-like [Fragaria vesca subsp. vesca]
c16098.graph_c0	4.70637	4.3991	2.23945	1.84731	1	-1.15062	down	--	--	Biological Process: multicellular organismal development (GO:0007275);;	K09285|6e-91|ath:AT5G57390|AIL5	--	--	AP2 domain	AP2-like ethylene-responsive transcription factor AIL5 GN=AIL5 OS=Arabidopsis thaliana (Mouse-ear cress) PE=2 SV=2	Uncharacterized protein {ECO:0000313|EMBL:EMJ26826.1} OS=Prunus persica (Peach) PE=4 SV=1	PREDICTED: AP2-like ethylene-responsive transcription factor AIL5-like [Fragaria vesca subsp. vesca]
c23705.graph_c0	10.1592	4.98815	4.07407	2.10042	1	-1.29611	down	[C]	Energy production and conversion	Molecular Function: NADH dehydrogenase (ubiquinone) activity (GO:0008137);; Cellular Component: integral component of membrane (GO:0016021);; Cellular Component: mitochondrial membrane (GO:0031966);; Biological Process: ATP synthesis coupled electron transport (GO:0042773);; Cellular Component: respiratory chain (GO:0070469);;	K03881|0.0|osa:6450121|nad4, OrsajM_p24	[C]	Energy production and conversion	NADH-Ubiquinone/plastoquinone (complex I), various chains	NADH-ubiquinone oxidoreductase chain 4 GN=ND4 OS=Triticum aestivum (Wheat) PE=2 SV=2	NADH-ubiquinone oxidoreductase chain 4 {ECO:0000256|RuleBase:RU003297} OS=Silene latifolia (White campion) PE=2 SV=1	NADH dehydrogenase subunit 4 [Silene latifolia]
c21576.graph_c0	0.295359	1.94136	0.0981562	0.819804	1	-1.27049	down	--	--	--	--	[R]	General function prediction only	Domain of unknown function;; Ankyrin repeats (3 copies);; Ankyrin repeats (many copies);; Ankyrin repeat;; Ankyrin repeats (many copies);; Ankyrin repeat	Ankyrin repeat-containing protein At3g12360 GN=At3g12360 OS=Arabidopsis thaliana (Mouse-ear cress) PE=2 SV=1	Uncharacterized protein {ECO:0000313|EMBL:ERP61644.1} OS=Populus trichocarpa (Western balsam poplar) PE=4 SV=1	PREDICTED: uncharacterized protein LOC101306900 [Fragaria vesca subsp. vesca]
c28645.graph_c0	22.2631	8.26516	3.80624	3.49252	1	-2.07678	down	[R]	General function prediction only	Molecular Function: iron ion binding (GO:0005506);; Biological Process: response to red or far red light (GO:0009639);; Biological Process: gibberellin biosynthetic process (GO:0009686);; Biological Process: response to gibberellin (GO:0009739);; Biological Process: unidimensional cell growth (GO:0009826);; Biological Process: flower development (GO:0009908);; Molecular Function: isopenicillin-N …	--	[QR]	--	2OG-Fe(II) oxygenase superfamily;; non-haem dioxygenase in morphine synthesis N-terminal	Gibberellin 20 oxidase 1 GN=At4g25420 OS=Arabidopsis thaliana (Mouse-ear cress) PE=2 SV=2	Gibberellin 20 oxidase 1 {ECO:0000313|EMBL:AIN45172.1} OS=Rosa hybrid cultivar PE=2 SV=1	PREDICTED: gibberellin 20 oxidase 1-like [Fragaria vesca subsp. vesca]
c26433.graph_c0	57.198	70.8117	16.9614	29.9427	1	-1.44662	down	--	--	Cellular Component: plasma membrane (GO:0005886);; Cellular Component: integral component of membrane (GO:0016021);;	--	--	--	Domain of unknown function (DUF588)	CASP-like protein 1B1 GN=POPTRDRAFT_823125 OS=Populus trichocarpa (Western balsam poplar) PE=3 SV=1	CASP-like protein {ECO:0000256|RuleBase:RU361233} OS=Prunus persica (Peach) PE=3 SV=1	PREDICTED: CASP-like protein POPTRDRAFT_823125-like [Fragaria vesca subsp. vesca]
c34150.graph_c0	1.24837	0.816757	0.200743	0.347743	1	-1.92281	down	--	--	Molecular Function: DNA binding (GO:0003677);; Molecular Function: sequence-specific DNA binding transcription factor activity (GO:0003700);; Biological Process: regulation of transcription, DNA-templated (GO:0006355);;	--	--	--	GRAS domain family	Scarecrow-like protein 3 GN=SCL3 OS=Arabidopsis thaliana (Mouse-ear cress) PE=2 SV=1	Uncharacterized protein {ECO:0000313|EMBL:EMJ19177.1} OS=Prunus persica (Peach) PE=4 SV=1	PREDICTED: scarecrow-like protein 3-like [Fragaria vesca subsp. vesca]
c30519.graph_c0	4.50005	9.30862	2.14279	3.97705	1	-1.16332	down	--	--	--	--	--	--	--	--	--	--
c27152.graph_c0	35.3886	37.8982	8.69552	16.2008	1	-1.55915	down	--	--	Cellular Component: extracellular region (GO:0005576);; Biological Process: unidimensional cell growth (GO:0009826);; Biological Process: plant-type cell wall loosening (GO:0009828);; Biological Process: plant-type cell wall modification involved in multidimensional cell growth (GO:0009831);; Cellular Component: membrane (GO:0016020);;	--	--	--	Pollen allergen;; Rare lipoprotein A (RlpA)-like double-psi beta-barrel	Expansin-A5 (Precursor) OS=Arabidopsis thaliana (Mouse-ear cress) PE=2 SV=1	Alpha expansin {ECO:0000313|EMBL:BAH36863.1} OS=Rosa hybrid cultivar PE=2 SV=1	PREDICTED: expansin-A15-like [Fragaria vesca subsp. vesca]
c6311.graph_c0	3.60333	3.98892	1.51262	1.71565	1	-1.22906	down	--	--	--	--	--	--	--	--	Uncharacterized protein {ECO:0000313|EMBL:EMJ27546.1} OS=Prunus persica (Peach) PE=4 SV=1	PREDICTED: uncharacterized protein LOC103341658 [Prunus mume]
c20094.graph_c0	32.747	39.069	15.748	16.8717	1	-1.13175	down	--	--	--	--	--	--	--	--	--	--
c31471.graph_c0	1.85517	3.17734	0.147966	1.37313	1	-1.73074	down	--	--	--	--	--	--	ZF-HD protein dimerisation region	Zinc-finger homeodomain protein 11 GN=OsJ_12364 OS=Oryza sativa subsp. japonica (Rice) PE=3 SV=1	Uncharacterized protein {ECO:0000313|EMBL:EMJ10805.1} OS=Prunus persica (Peach) PE=4 SV=1	PREDICTED: ZF-HD homeobox protein At5g65410-like [Fragaria vesca subsp. vesca]
c29603.graph_c0	9.60598	8.59833	3.10283	3.72851	1	-1.4141	down	[Q]	Secondary metabolites biosynthesis, transport and catabolism	Molecular Function: monooxygenase activity (GO:0004497);; Molecular Function: iron ion binding (GO:0005506);; Cellular Component: endoplasmic reticulum (GO:0005783);; Molecular Function: electron carrier activity (GO:0009055);; Biological Process: gibberellin biosynthetic process (GO:0009686);; Cellular Component: chloroplast outer membrane (GO:0009707);; Biological Process: gibberellic acid medi…	K04122|0.0|vvi:100255742|hypothetical protein LOC100255742	[Q]	Secondary metabolites biosynthesis, transport and catabolism	Cytochrome P450	Ent-kaurene oxidase, chloroplastic GN=T1N24.23 OS=Arabidopsis thaliana (Mouse-ear cress) PE=1 SV=2	Ent-kaurene oxidase {ECO:0000313|EMBL:AAR18407.2} OS=Fragaria grandiflora PE=2 SV=1	PREDICTED: ent-kaurene oxidase, chloroplastic-like [Fragaria vesca subsp. vesca]
c36837.graph_c0	1.65552	0.15545	0.797754	0.0680754	1	-1.07241	down	--	--	--	--	--	--	--	--	Uncharacterized protein {ECO:0000313|EMBL:EMJ05708.1} OS=Prunus persica (Peach) PE=4 SV=1	PREDICTED: uncharacterized protein LOC103328488 [Prunus mume]
c32512.graph_c0	2.11767	1.83549	0.730829	0.803808	1	-1.36475	down	--	--	--	--	--	--	Domain of unknown function (DUF4228)	--	Uncharacterized protein {ECO:0000313|EMBL:EMJ03894.1} OS=Prunus persica (Peach) PE=4 SV=1	PREDICTED: uncharacterized protein LOC101314471 [Fragaria vesca subsp. vesca]
c18768.graph_c0	5.09436	2.77751	1.7203	1.21634	1	-1.42562	down	--	--	--	--	--	--	--	--	--	--
c21461.graph_c0	12.9092	8.27846	2.35886	3.63558	1	-1.8307	down	[M]	Cell wall/membrane/envelope biogenesis	Molecular Function: zinc ion binding (GO:0008270);; Cellular Component: integral component of membrane (GO:0016021);; Molecular Function: cellulose synthase (UDP-forming) activity (GO:0016760);; Molecular Function: cellulose synthase (GDP-forming) activity (GO:0016761);; Biological Process: cellulose biosynthetic process (GO:0030244);;	K10999|0.0|vvi:100248512|hypothetical protein LOC100248512	--	--	Cellulose synthase;; Glycosyl transferase family group 2;; Glycosyltransferase like family 2	Cellulose synthase A catalytic subunit 7 [UDP-forming] GN=T10B6.80 OS=Arabidopsis thaliana (Mouse-ear cress) PE=1 SV=1	Cellulose synthase {ECO:0000256|RuleBase:RU361116} OS=Prunus persica (Peach) PE=3 SV=1	PREDICTED: cellulose synthase A catalytic subunit 7 [UDP-forming]-like [Fragaria vesca subsp. vesca]
c30021.graph_c0	7.67672	6.67907	3.34238	2.93691	1	-1.18991	down	--	--	--	--	--	--	N-terminal C2 in EEIG1 and EHBP1 proteins	--	Uncharacterized protein {ECO:0000313|EMBL:EXC31349.1} OS=Morus notabilis PE=4 SV=1	PREDICTED: uncharacterized protein LOC101295544 [Fragaria vesca subsp. vesca]
c20188.graph_c0	2.43263	3.00208	1.21265	1.32183	1	-1.09325	down	[E]	Amino acid transport and metabolism	--	--	[E]	Amino acid transport and metabolism	POT family	Protein NRT1/ PTR FAMILY 4.2 GN=MJL12.24 OS=Arabidopsis thaliana (Mouse-ear cress) PE=2 SV=1	Uncharacterized protein {ECO:0000313|EMBL:EMJ01360.1} OS=Prunus persica (Peach) PE=4 SV=1	PREDICTED: putative peptide/nitrate transporter At3g25280-like [Fragaria vesca subsp. vesca]
c19811.graph_c0	14.0401	7.5086	3.84415	3.30888	1	-1.59665	down	--	--	--	--	--	--	--	--	--	--
c19916.graph_c0	3.16648	2.70471	1.22204	1.19706	1	-1.27775	down	--	--	Molecular Function: transferase activity (GO:0016740);;	--	[S]	Function unknown	Protein of unknown function (DUF563)	--	Glycosyltransferase family 61 protein, putative {ECO:0000313|EMBL:EOY01792.1} OS=Theobroma cacao (Cacao) PE=4 SV=1	PREDICTED: glycosyltransferase-like domain-containing protein 2-like [Fragaria vesca subsp. vesca]
c28268.graph_c0	24.0652	21.528	9.48358	9.52794	1	-1.25992	down	--	--	Biological Process: chlorophyll catabolic process (GO:0015996);; Molecular Function: chlorophyllase activity (GO:0047746);;	--	--	--	Chlorophyllase;; Chlorophyllase enzyme;; Alpha/beta hydrolase family;; Alpha/beta hydrolase family;; Dienelactone hydrolase family	Chlorophyllase-1 GN=F6F9.28 OS=Arabidopsis thaliana (Mouse-ear cress) PE=1 SV=1	Uncharacterized protein {ECO:0000313|EMBL:EMJ01471.1} OS=Prunus persica (Peach) PE=4 SV=1	PREDICTED: chlorophyllase-1-like [Fragaria vesca subsp. vesca]
c19354.graph_c0	5.93088	3.64096	1.26416	1.61465	1	-1.74116	down	--	--	Biological Process: lipid metabolic process (GO:0006629);; Molecular Function: hydrolase activity, acting on ester bonds (GO:0016788);;	--	--	--	GDSL-like Lipase/Acylhydrolase	GDSL esterase/lipase At4g01130 (Precursor) GN=At4g01130 OS=Arabidopsis thaliana (Mouse-ear cress) PE=2 SV=1	Uncharacterized protein {ECO:0000313|EMBL:EMJ19362.1} OS=Prunus persica (Peach) PE=4 SV=1	PREDICTED: GDSL esterase/lipase At4g01130-like [Fragaria vesca subsp. vesca]
c7515.graph_c1	2.79174	6.46609	1.0824	2.86993	1	-1.21898	down	--	--	--	--	--	--	--	--	--	--
c8771.graph_c0	10.6591	10.4574	5.22188	4.64756	1	-1.09212	down	--	--	--	--	--	--	--	--	Putative uncharacterized protein {ECO:0000313|EMBL:CBI16854.3} OS=Vitis vinifera (Grape) PE=4 SV=1	PREDICTED: uncharacterized protein LOC103329666 [Prunus mume]
c25277.graph_c0	89.4944	137.153	25.7349	61.1114	1	-1.38112	down	--	--	--	--	--	--	--	Sulfated surface glycoprotein 185 (Precursor) OS=Volvox carteri (Green alga) PE=1 SV=1	Uncharacterized protein {ECO:0000313|EnsemblPlants:Bra030582.1-P} OS=Brassica rapa subsp. pekinensis (Chinese cabbage) PE=4 SV=1	PREDICTED: glycine-rich cell wall structural protein 1-like [Pyrus x bretschneideri]
c17856.graph_c0	5.55973	0.624145	1.28858	0.27839	1	-1.99177	down	--	--	--	--	--	--	--	F-box protein At2g16365 GN=At2g16365 OS=Arabidopsis thaliana (Mouse-ear cress) PE=2 SV=2	Uncharacterized protein {ECO:0000313|EMBL:EMJ02400.1} OS=Prunus persica (Peach) PE=4 SV=1	PREDICTED: F-box protein At2g16365-like [Fragaria vesca subsp. vesca]
c27988.graph_c0	19.3561	28.019	6.87885	12.5101	1	-1.28441	down	--	--	Molecular Function: peroxidase activity (GO:0004601);; Biological Process: response to oxidative stress (GO:0006979);; Molecular Function: heme binding (GO:0020037);; Molecular Function: metal ion binding (GO:0046872);; Biological Process: oxidation-reduction process (GO:0055114);;	K00430|0.0|pop:POPTR_882913|hypothetical protein	--	--	Peroxidase	Peroxidase 11 (Precursor) OS=Arabidopsis thaliana (Mouse-ear cress) PE=1 SV=1	Uncharacterized protein {ECO:0000313|EMBL:EMJ23036.1} OS=Prunus persica (Peach) PE=3 SV=1	PREDICTED: peroxidase 11-like [Fragaria vesca subsp. vesca]
c24714.graph_c0	28.2676	459.795	4.5194	206.378	1	-1.19435	down	[MG]	--	Biological Process: flavonoid biosynthetic process (GO:0009813);; Biological Process: cellular metabolic process (GO:0044237);; Molecular Function: dihydrokaempferol 4-reductase activity (GO:0045552);; Molecular Function: flavanone 4-reductase activity (GO:0047890);; Molecular Function: coenzyme binding (GO:0050662);; Biological Process: oxidation-reduction process (GO:0055114);;	K13082|0.0|vvi:100233141|DFR, dfr1	[V]	Defense mechanisms	NAD dependent epimerase/dehydratase family;; 3-beta hydroxysteroid dehydrogenase/isomerase family;; NADH(P)-binding;; Male sterility protein;; NmrA-like family;; short chain dehydrogenase;; KR domain	Bifunctional dihydroflavonol 4-reductase/flavanone 4-reductase GN=DFR OS=Pyrus communis (Pear) PE=1 SV=1	Dihydroflavonol 4-reductase 1 {ECO:0000313|EMBL:AIU34714.1} OS=Rosa rugosa (Rugosa rose) PE=2 SV=1	PREDICTED: bifunctional dihydroflavonol 4-reductase/flavanone 4-reductase-like [Fragaria vesca subsp. vesca]
c23955.graph_c0	131.973	72.3552	43.6715	32.5666	1	-1.42589	down	[C]	Energy production and conversion	Molecular Function: cytochrome-c oxidase activity (GO:0004129);; Cellular Component: mitochondrion (GO:0005739);; Cellular Component: integral component of membrane (GO:0016021);; Biological Process: aerobic electron transport chain (GO:0019646);;	K02262|1e-179|osa:6450138|cox3, OrsajM_p02	[C]	Energy production and conversion	Cytochrome c oxidase subunit III;; Mitochondrial domain of unknown function (DUF1082);; Plant ATP synthase F0	Cytochrome c oxidase subunit 3 GN=COX3 OS=Arabidopsis thaliana (Mouse-ear cress) PE=2 SV=2	Cytochrome c oxidase subunit 3 {ECO:0000256|RuleBase:RU003375} OS=Magnolia grandiflora (Southern magnolia) PE=2 SV=1	Ribosomal protein S10 [Medicago truncatula]
c29607.graph_c0	10.5106	6.25253	4.62111	2.81867	1	-1.17184	down	--	--	--	--	--	--	--	--	Uncharacterized protein {ECO:0000313|EMBL:EMJ13305.1} OS=Prunus persica (Peach) PE=4 SV=1	PREDICTED: uncharacterized protein LOC101308656 [Fragaria vesca subsp. vesca]
c11854.graph_c0	2.00727	0.753916	0.483053	0.341543	1	-1.75271	down	[R]	General function prediction only	--	--	[Z]	Cytoskeleton	Tetratricopeptide repeat;; TPR repeat;; Tetratricopeptide repeat;; Tetratricopeptide repeat;; Tetratricopeptide repeat;; Tetratricopeptide repeat;; Tetratricopeptide repeat;; Tetratricopeptide repeat;; Tetratricopeptide repeat;; Tetratricopeptide repeat;; Anaphase-promoting complex, cyclosome, subunit 3;; Soluble NSF attachment protein, SNAP;; Foie gras liver health family 1;; Tetratricopeptide r…	--	Uncharacterized protein {ECO:0000313|EMBL:EMJ18214.1} OS=Prunus persica (Peach) PE=4 SV=1	PREDICTED: uncharacterized protein LOC101294682 [Fragaria vesca subsp. vesca]
c29306.graph_c0	10.6545	10.0044	4.17308	4.53763	1	-1.24387	down	--	--	Molecular Function: carboxylic ester hydrolase activity (GO:0004091);; Biological Process: lipid metabolic process (GO:0006629);;	--	--	--	GDSL-like Lipase/Acylhydrolase	GDSL esterase/lipase At3g48460 (Precursor) GN=At3g48460 OS=Arabidopsis thaliana (Mouse-ear cress) PE=2 SV=1	Uncharacterized protein {ECO:0000313|EMBL:EMJ10425.1} OS=Prunus persica (Peach) PE=4 SV=1	PREDICTED: GDSL esterase/lipase At3g48460-like [Fragaria vesca subsp. vesca]
c22742.graph_c0	5.78643	2.67321	0.749967	1.21349	1	-2.12264	down	[R]	General function prediction only	Biological Process: maltose metabolic process (GO:0000023);; Cellular Component: chloroplast envelope (GO:0009941);; Molecular Function: hydrolase activity (GO:0016787);; Biological Process: starch biosynthetic process (GO:0019252);; Biological Process: positive regulation of catalytic activity (GO:0043085);;	--	[R]	General function prediction only	Alpha/beta hydrolase family;; alpha/beta hydrolase fold;; Alpha/beta hydrolase family	Pheophytinase, chloroplastic (Precursor) GN=MAC12.25 OS=Arabidopsis thaliana (Mouse-ear cress) PE=1 SV=1	Uncharacterized protein {ECO:0000313|EMBL:EMJ05715.1} OS=Prunus persica (Peach) PE=4 SV=1	PREDICTED: uncharacterized hydrolase YugF-like [Fragaria vesca subsp. vesca]
c28826.graph_c0	19.3594	8.6664	7.05816	3.93539	1	-1.35389	down	--	--	Cellular Component: plasma membrane (GO:0005886);; Biological Process: response to brassinosteroid (GO:0009741);; Biological Process: chlorophyll catabolic process (GO:0015996);; Cellular Component: integral component of membrane (GO:0016021);;	--	--	--	Domain of unknown function (DUF588)	CASP-like protein 2B1 GN=RCOM_0864260 OS=Ricinus communis (Castor bean) PE=2 SV=1	CASP-like protein {ECO:0000256|RuleBase:RU361233} OS=Prunus persica (Peach) PE=3 SV=1	PREDICTED: CASP-like protein GSVIVT00013502001-like [Fragaria vesca subsp. vesca]
c19945.graph_c0	2.6731	3.39325	0.236142	1.54442	1	-1.77697	down	[Q]	Secondary metabolites biosynthesis, transport and catabolism	Cytochrome P450	Cytochrome P450 CYP73A100 OS=Panax ginseng (Korean ginseng) PE=2 SV=1	Putative uncharacterized protein {ECO:0000313|EMBL:CCB62614.1} OS=Vitis vinifera (Grape) PE=3 SV=1	PREDICTED: trans-cinnamate 4-monooxygenase-like [Fragaria vesca subsp. vesca]	Cytochrome P450	Cytochrome P450 CYP73A100 OS=Panax ginseng (Korean ginseng) PE=2 SV=1	Putative uncharacterized protein {ECO:0000313|EMBL:CCB62614.1} OS=Vitis vinifera (Grape) PE=3 SV=1	PREDICTED: trans-cinnamate 4-monooxygenase-like [Fragaria vesca subsp. vesca]
c25282.graph_c0	203.577	76.1268	33.9013	35.1214	1	-2.03242	down	--	--	--	--	--	--	--	Classical arabinogalactan protein 9 (Precursor) GN=AGP9 OS=Arabidopsis thaliana (Mouse-ear cress) PE=1 SV=2	Uncharacterized protein {ECO:0000313|EMBL:EMJ07059.1} OS=Prunus persica (Peach) PE=4 SV=1	PREDICTED: uncharacterized protein LOC101301524 [Fragaria vesca subsp. vesca]
c28231.graph_c0	26.0092	12.2023	11.1087	5.63711	1	-1.19223	down	--	--	--	--	--	--	Transferase family	Phenolic glucoside malonyltransferase 1 GN=PMAT1 OS=Arabidopsis thaliana (Mouse-ear cress) PE=1 SV=1	Uncharacterized protein {ECO:0000313|EMBL:EMJ18772.1} OS=Prunus persica (Peach) PE=4 SV=1	PREDICTED: phenolic glucoside malonyltransferase 2-like [Fragaria vesca subsp. vesca]
c20578.graph_c0	8.0022	4.68664	2.56921	2.17509	1	-1.42318	down	--	--	Biological Process: primary metabolic process (GO:0044238);; Biological Process: cellular biosynthetic process (GO:0044249);; Biological Process: organic substance biosynthetic process (GO:1901576);;	--	--	--	AP2 domain	AP2-like ethylene-responsive transcription factor AIL1 GN=AIL1 OS=Arabidopsis thaliana (Mouse-ear cress) PE=2 SV=1	Uncharacterized protein {ECO:0000313|EMBL:EMJ17381.1} OS=Prunus persica (Peach) PE=4 SV=1	PREDICTED: AP2-like ethylene-responsive transcription factor AIL1-like [Fragaria vesca subsp. vesca]
c25902.graph_c0	27.7234	81.5434	12.6353	37.9306	1	-1.10002	down	--	--	Biological Process: gibberellic acid mediated signaling pathway (GO:0009740);; Biological Process: cysteine biosynthetic process (GO:0019344);; Biological Process: cell redox homeostasis (GO:0045454);;	--	--	--	Gibberellin regulated protein	Gibberellin-regulated protein 6 (Precursor) GN=GASA6 OS=Arabidopsis thaliana (Mouse-ear cress) PE=3 SV=1	Gasa4-like protein {ECO:0000313|EMBL:ACM47319.1} OS=Rosa damascena (Damask rose) PE=2 SV=1	PREDICTED: gibberellin-regulated protein 4-like [Fragaria vesca subsp. vesca]
c21709.graph_c0	2.02067	1.31991	0.817509	0.614147	1	-1.22294	down	[R]	General function prediction only	--	--	[R]	General function prediction only	WD domain, G-beta repeat	Transcriptional corepressor LEUNIG GN=LUG OS=Arabidopsis thaliana (Mouse-ear cress) PE=1 SV=2	Uncharacterized protein {ECO:0000313|EMBL:EMJ13846.1} OS=Prunus persica (Peach) PE=4 SV=1	PREDICTED: transcriptional corepressor LEUNIG-like [Fragaria vesca subsp. vesca]
c30054.graph_c0	2.59014	5.07566	0.785925	2.36168	1	-1.27916	down	--	--	--	--	--	--	--	--	--	--
c20007.graph_c0	5.63114	6.58356	2.19501	3.08158	1	-1.20764	down	--	--	Molecular Function: carboxylic ester hydrolase activity (GO:0004091);; Biological Process: lipid metabolic process (GO:0006629);;	--	--	--	GDSL-like Lipase/Acylhydrolase;; GDSL-like Lipase/Acylhydrolase	GDSL esterase/lipase At4g26790 (Precursor) GN=At4g26790 OS=Arabidopsis thaliana (Mouse-ear cress) PE=2 SV=1	Uncharacterized protein {ECO:0000313|EMBL:EMJ12711.1} OS=Prunus persica (Peach) PE=4 SV=1	PREDICTED: GDSL esterase/lipase At4g26790-like [Fragaria vesca subsp. vesca]
c26419.graph_c0	57.3628	39.2916	18.7007	18.4284	1	-1.38309	down	[MG]	--	--	--	--	--	NmrA-like family;; NADH(P)-binding;; NAD dependent epimerase/dehydratase family;; 3-beta hydroxysteroid dehydrogenase/isomerase family;; Saccharopine dehydrogenase	Isoflavone reductase-like protein OS=Olea europaea (Common olive) PE=1 SV=1	Eugenol synthase 1b {ECO:0000313|EMBL:AGV02007.1} OS=Fragaria ananassa (Strawberry) PE=2 SV=1	PREDICTED: isoflavone reductase-like protein-like [Fragaria vesca subsp. vesca]
c21138.graph_c0	2.51444	3.47068	0.877399	1.62846	1	-1.2527	down	--	--	--	--	--	--	--	--	--	--
c15674.graph_c0	5.13724	3.00145	2.08663	1.4083	1	-1.22087	down	--	--	Molecular Function: cysteine-type endopeptidase activity (GO:0004197);; Biological Process: proteolysis (GO:0006508);; Cellular Component: apoplast (GO:0048046);;	--	[DO]	--	Caspase domain;; Caspase domain	Metacaspase-9 subunit p10 GN=F21E1.120 OS=Arabidopsis thaliana (Mouse-ear cress) PE=1 SV=1	Uncharacterized protein {ECO:0000313|EMBL:EMJ06745.1} OS=Prunus persica (Peach) PE=4 SV=1	PREDICTED: metacaspase-9-like [Fragaria vesca subsp. vesca]
c25855.graph_c0	80.6398	98.9641	24.2158	46.7426	1	-1.33905	down	--	--	Molecular Function: peptidase inhibitor activity (GO:0030414);;	--	--	--	Cystatin domain;; Phloem filament protein PP1	Cysteine proteinase inhibitor 1 {ECO:0000303|PubMed:14697268} (Precursor) OS=Actinidia deliciosa (Kiwi) PE=1 SV=1	Putative uncharacterized protein {ECO:0000313|EMBL:EFH39596.1} OS=Arabidopsis lyrata subsp. lyrata (Lyre-leaved rock-cress) PE=4 SV=1	PREDICTED: cysteine proteinase inhibitor 1 [Prunus mume]
c21511.graph_c0	1.62623	6.20197	0.623587	2.93204	1	-1.1269	down	--	--	--	--	--	--	--	Uncharacterized membrane protein At3g27390 GN=At3g27390 OS=Arabidopsis thaliana (Mouse-ear cress) PE=1 SV=2	Uncharacterized protein {ECO:0000313|EMBL:EMJ04818.1} OS=Prunus persica (Peach) PE=4 SV=1	PREDICTED: uncharacterized membrane protein At3g27390-like [Fragaria vesca subsp. vesca]
c29909.graph_c0	12.1538	3.56547	1.79248	1.68561	1	-2.19215	down	[R]	General function prediction only	Cellular Component: nucleus (GO:0005634);; Molecular Function: phosphatidylethanolamine binding (GO:0008429);; Biological Process: response to abscisic acid (GO:0009737);; Biological Process: positive regulation of seed germination (GO:0010030);; Biological Process: response to arsenic-containing substance (GO:0046685);;	--	[R]	General function prediction only	Phosphatidylethanolamine-binding protein	Protein MOTHER of FT and TF 1 OS=Arabidopsis thaliana (Mouse-ear cress) PE=1 SV=1	MFTb {ECO:0000313|EMBL:AGX15187.1} OS=Malus domestica (Apple) PE=2 SV=1	PREDICTED: protein MOTHER of FT and TF 1-like [Fragaria vesca subsp. vesca]
c6942.graph_c0	2.4545	4.09319	0.489419	1.93785	1	-1.43177	down	[S]	Function unknown	--	--	[S]	Function unknown	Cysteine-rich secretory protein family	STS14 protein (Precursor) GN=STS14 OS=Solanum tuberosum (Potato) PE=2 SV=1	Uncharacterized protein {ECO:0000313|EMBL:EMJ05258.1} OS=Prunus persica (Peach) PE=4 SV=1	PREDICTED: STS14 protein-like [Fragaria vesca subsp. vesca]
c7132.graph_c0	19.8957	17.3777	5.12532	8.23605	1	-1.48391	down	--	--	--	--	--	--	--	Proline-rich receptor-like protein kinase PERK2 GN=PERK2 OS=Arabidopsis thaliana (Mouse-ear cress) PE=2 SV=3	Uncharacterized protein {ECO:0000313|EMBL:EMJ08361.1} (Fragment) OS=Prunus persica (Peach) PE=4 SV=1	hypothetical protein PRUPE_ppa023617mg, partial [Prunus persica]
c13716.graph_c0	1.65022	1.85943	0.548414	0.882146	1	-1.29369	down	--	--	Biological Process: RNA splicing, via endonucleolytic cleavage and ligation (GO:0000394);; Molecular Function: microtubule motor activity (GO:0003777);; Molecular Function: ATP binding (GO:0005524);; Cellular Component: cytoplasm (GO:0005737);; Cellular Component: kinesin complex (GO:0005871);; Cellular Component: microtubule (GO:0005874);; Biological Process: microtubule-based movement (GO:00070…	K10395|0.0|vvi:100255840|hypothetical protein LOC100255840	[Z]	Cytoskeleton	--	Kinesin-like protein FLA10 GN=FLA10 OS=Chlamydomonas reinhardtii (Chlamydomonas smithii) PE=1 SV=1	Kinesin-like protein {ECO:0000256|RuleBase:RU000394} OS=Prunus persica (Peach) PE=3 SV=1	PREDICTED: chromosome-associated kinesin KIF4A-like [Fragaria vesca subsp. vesca]
c33351.graph_c0	1.31386	1.70819	0.302285	0.810395	1	-1.44295	down	[N]	Cell motility	Biological Process: microtubule cytoskeleton organization (GO:0000226);; Cellular Component: ESCRT III complex (GO:0000815);; Biological Process: cytokinesis by cell plate formation (GO:0000911);; Biological Process: DNA replication (GO:0006260);; Biological Process: DNA methylation (GO:0006306);; Biological Process: cell proliferation (GO:0008283);; Biological Process: protein transport (GO:0015…	--	[U]	Intracellular trafficking, secretion, and vesicular transport	Snf7	Vacuolar protein sorting-associated protein 2 homolog 2 GN=MFC16.25 OS=Arabidopsis thaliana (Mouse-ear cress) PE=1 SV=2	Uncharacterized protein {ECO:0000313|EMBL:EMJ13133.1} OS=Prunus persica (Peach) PE=4 SV=1	PREDICTED: vacuolar protein sorting-associated protein 2 homolog 2-like [Fragaria vesca subsp. vesca]
c16104.graph_c0	5.33068	6.30051	2.56439	2.98908	1	-1.06089	down	--	--	--	--	[K]	Transcription	CCAAT-binding transcription factor (CBF-B/NF-YA) subunit B	Nuclear transcription factor Y subunit A-3 OS=Arabidopsis thaliana (Mouse-ear cress) PE=2 SV=2	Uncharacterized protein {ECO:0000313|EMBL:EMJ04093.1} OS=Prunus persica (Peach) PE=4 SV=1	PREDICTED: nuclear transcription factor Y subunit A-3-like isoform 1 [Fragaria vesca subsp. vesca]
c23877.graph_c0	7.32816	5.27543	2.76006	2.51113	1	-1.25858	down	--	--	Molecular Function: RNA binding (GO:0003723);; Molecular Function: RNA-directed DNA polymerase activity (GO:0003964);; Molecular Function: aspartic-type endopeptidase activity (GO:0004190);; Cellular Component: nucleus (GO:0005634);; Biological Process: RNA-dependent DNA replication (GO:0006278);; Biological Process: proteolysis (GO:0006508);; Molecular Function: zinc ion binding (GO:0008270);; B…	--	--	--	Retrotransposon gag protein	--	Putative uncharacterized protein {ECO:0000313|EMBL:CAN76063.1} OS=Vitis vinifera (Grape) PE=4 SV=1	hypothetical protein VITISV_040632 [Vitis vinifera]
c9420.graph_c0	15.0963	8.18482	7.36796	3.89601	1	-1.04744	down	--	--	--	--	--	--	--	--	Neuronal PAS domain-containing protein 4 {ECO:0000313|EMBL:EOY17656.1} OS=Theobroma cacao (Cacao) PE=4 SV=1	PREDICTED: uncharacterized protein LOC101292549 isoform 1 [Fragaria vesca subsp. vesca]
c13052.graph_c0	2.00105	1.95694	0.865762	0.931515	1	-1.13602	down	--	--	Molecular Function: ligase activity (GO:0016874);;	--	[S]	Function unknown	Armadillo/beta-catenin-like repeat;; Armadillo-like	U-box domain-containing protein 12 GN=OSJNBa0075G19.19-1 OS=Oryza sativa subsp. japonica (Rice) PE=2 SV=1	ARM repeat superfamily protein isoform 1 {ECO:0000313|EMBL:EOY29360.1} OS=Theobroma cacao (Cacao) PE=4 SV=1	PREDICTED: U-box domain-containing protein 13-like [Fragaria vesca subsp. vesca]
c6147.graph_c0	6.19208	8.02364	1.0289	3.8193	1	-1.55629	down	--	--	--	--	--	--	Plastocyanin-like domain	Blue copper protein (Precursor) OS=Pisum sativum (Garden pea) PE=2 SV=1	Uncharacterized protein {ECO:0000313|EMBL:EMJ20429.1} OS=Prunus persica (Peach) PE=4 SV=1	PREDICTED: early nodulin-like protein 1-like [Fragaria vesca subsp. vesca]
c7937.graph_c0	52.8617	61.2441	3.4856	29.155	0.61056	-1.81709	down	[S]	Function unknown	Cellular Component: cytoplasm (GO:0005737);; Biological Process: cellular aromatic compound metabolic process (GO:0006725);; Molecular Function: ferrous iron binding (GO:0008198);; Molecular Function: zinc ion binding (GO:0008270);; Molecular Function: oxidoreductase activity, acting on single donors with incorporation of molecular oxygen (GO:0016701);; Biological Process: oxidation-reduction pro…	--	--	--	Catalytic LigB subunit of aromatic ring-opening dioxygenase	Extradiol ring-cleavage dioxygenase GN=LIGB OS=Arabidopsis thaliana (Mouse-ear cress) PE=2 SV=1	Putative uncharacterized protein {ECO:0000313|EMBL:CAN61349.1} OS=Vitis vinifera (Grape) PE=4 SV=1	PREDICTED: 4,5-DOPA dioxygenase extradiol-like protein-like [Fragaria vesca subsp. vesca]
c7735.graph_c0	189.72	208.598	39.382	99.715	1	-1.52196	down	[I]	Lipid transport and metabolism	Biological Process: lipid metabolic process (GO:0006629);; Molecular Function: oxidoreductase activity, acting on paired donors, with oxidation of a pair of donors resulting in the reduction of molecular oxygen to two molecules of water (GO:0016717);; Biological Process: oxidation-reduction process (GO:0055114);;	K10257|0.0|vvi:100260414|hypothetical protein LOC100260414	--	--	Fatty acid desaturase;; Domain of unknown function (DUF3474)	Omega-3 fatty acid desaturase, endoplasmic reticulum GN=ARG1 OS=Vigna radiata var. radiata (Mung bean) PE=2 SV=1	Uncharacterized protein {ECO:0000313|EMBL:EMJ06541.1} OS=Prunus persica (Peach) PE=4 SV=1	PREDICTED: omega-3 fatty acid desaturase, chloroplastic-like [Fragaria vesca subsp. vesca]
c24412.graph_c0	824.107	692.079	246.515	332.032	1	-1.39253	down	--	--	--	--	[R]	General function prediction only	--	Vicilin (Precursor) GN=CSV OS=Theobroma cacao (Cacao) PE=2 SV=1	Uncharacterized protein {ECO:0000313|EMBL:EMJ26465.1} OS=Prunus persica (Peach) PE=4 SV=1	PREDICTED: uncharacterized protein LOC101298113 [Fragaria vesca subsp. vesca]
c17467.graph_c0	1.69607	3.03282	0.514639	1.4555	1	-1.25925	down	[IQR]	--	Molecular Function: oxidoreductase activity (GO:0016491);; Biological Process: oxidation-reduction process (GO:0055114);;	--	[Q]	Secondary metabolites biosynthesis, transport and catabolism	short chain dehydrogenase;; KR domain;; NAD dependent epimerase/dehydratase family	Short-chain dehydrogenase TIC 32, chloroplastic GN=TIC32 OS=Arabidopsis thaliana (Mouse-ear cress) PE=2 SV=1	Uncharacterized protein {ECO:0000313|EMBL:EMJ10527.1} OS=Prunus persica (Peach) PE=3 SV=1	PREDICTED: short-chain dehydrogenase TIC 32, chloroplastic-like [Fragaria vesca subsp. vesca]
c23295.graph_c0	6.23456	16.6044	1.97774	8.04059	1	-1.18124	down	--	--	--	--	--	--	--	--	Uncharacterized protein {ECO:0000313|EMBL:EMJ05838.1} OS=Prunus persica (Peach) PE=4 SV=1	PREDICTED: uncharacterized protein LOC101300180 [Fragaria vesca subsp. vesca]
c17872.graph_c0	1.77823	1.5829	0.762334	0.767775	1	-1.13342	down	[V]	Defense mechanisms	Molecular Function: ATP binding (GO:0005524);; Biological Process: ATP catabolic process (GO:0006200);; Molecular Function: organic phosphonate transmembrane-transporting ATPase activity (GO:0015416);; Molecular Function: polyamine-transporting ATPase activity (GO:0015417);; Cellular Component: membrane (GO:0016020);;	--	[Q]	Secondary metabolites biosynthesis, transport and catabolism	ABC-2 type transporter;; ABC transporter;; ABC-transporter extracellular N-terminal;; Plant PDR ABC transporter associated;; ABC transporter;; ABC-2 type transporter;; AAA domain	Pleiotropic drug resistance protein 1 GN=PDR1 OS=Nicotiana tabacum (Common tobacco) PE=2 SV=1	Uncharacterized protein {ECO:0000313|EMBL:EMJ26661.1} OS=Prunus persica (Peach) PE=3 SV=1	PREDICTED: pleiotropic drug resistance protein 1-like [Fragaria vesca subsp. vesca]
c21872.graph_c0	3.10999	1.3141	0.473704	0.639418	1	-2.00561	down	--	--	Cellular Component: Golgi apparatus (GO:0005794);; Biological Process: starch metabolic process (GO:0005982);; Biological Process: secondary cell wall biogenesis (GO:0009834);; Biological Process: glucuronoxylan biosynthetic process (GO:0010417);; Molecular Function: glucuronoxylan glucuronosyltransferase activity (GO:0080116);;	--	[G]	Carbohydrate transport and metabolism	Glycosyl transferase family 8	UDP-glucuronate:xylan alpha-glucuronosyltransferase 1 GN=MVE11.2 OS=Arabidopsis thaliana (Mouse-ear cress) PE=2 SV=1	Uncharacterized protein {ECO:0000313|EMBL:EXB40992.1} OS=Morus notabilis PE=4 SV=1	PREDICTED: LOW QUALITY PROTEIN: UDP-glucuronate:xylan alpha-glucuronosyltransferase 1-like [Fragaria vesca subsp. vesca]
c30854.graph_c0	6.60529	2.35032	2.77278	1.14363	1	-1.19755	down	[E]	Amino acid transport and metabolism	Molecular Function: glutamate-ammonia ligase activity (GO:0004356);; Cellular Component: mitochondrion (GO:0005739);; Biological Process: glycolysis (GO:0006096);; Biological Process: pentose-phosphate shunt (GO:0006098);; Biological Process: glutamine biosynthetic process (GO:0006542);; Biological Process: water transport (GO:0006833);; Biological Process: hyperosmotic response (GO:0006972);; Bi…	K01915|7e-49|vvi:100261413|hypothetical protein LOC100261413	[E]	Amino acid transport and metabolism	Glutamine synthetase, catalytic domain	Glutamine synthetase leaf isozyme, chloroplastic (Precursor) OS=Hordeum vulgare (Barley) PE=2 SV=2	Chloroplastic glutamine synthetase {ECO:0000313|EMBL:AAB61302.1} (Fragment) OS=Helianthus annuus (Common sunflower) PE=2 SV=1	PREDICTED: glutamine synthetase leaf isozyme, chloroplastic-like [Fragaria vesca subsp. vesca]
c17064.graph_c0	0.796574	1.34634	0.352965	0.655106	1	-1.08085	down	--	--	--	--	--	--	GDSL/SGNH-like Acyl-Esterase family found in Pmr5 and Cas1p;; PMR5 N terminal Domain	Protein trichome birefringence-like 31 GN=TBL31 OS=Arabidopsis thaliana (Mouse-ear cress) PE=2 SV=1	Uncharacterized protein {ECO:0000313|EMBL:EMJ12991.1} OS=Prunus persica (Peach) PE=4 SV=1	PREDICTED: uncharacterized protein LOC101303199 isoform 1 [Fragaria vesca subsp. vesca]
c27889.graph_c0	20.6133	15.7742	9.12162	7.683	1	-1.11348	down	[T]	Signal transduction mechanisms	Biological Process: signal transduction (GO:0007165);; Biological Process: cellular metabolic process (GO:0044237);;	K14492|1e-101|rcu:RCOM_0699760|two-component sensor protein histidine protein kinase, putative	[K]	Transcription	Response regulator receiver domain	Two-component response regulator ARR4 GN=T10O24.8 OS=Arabidopsis thaliana (Mouse-ear cress) PE=1 SV=1	Uncharacterized protein {ECO:0000313|EMBL:EMJ25075.1} OS=Prunus persica (Peach) PE=4 SV=1	PREDICTED: two-component response regulator ARR3-like [Fragaria vesca subsp. vesca]
c21308.graph_c0	3.67086	2.44798	0.709551	1.20141	1	-1.68846	down	[K]	Transcription	Molecular Function: sequence-specific DNA binding transcription factor activity (GO:0003700);; Cellular Component: nucleus (GO:0005634);; Biological Process: regulation of transcription, DNA-templated (GO:0006355);; Molecular Function: sequence-specific DNA binding (GO:0043565);;	--	--	--	START domain;; Homeobox domain	Homeobox-leucine zipper protein HDG5 GN=MQD22.1 OS=Arabidopsis thaliana (Mouse-ear cress) PE=2 SV=3	Uncharacterized protein {ECO:0000313|EMBL:EMJ11050.1} OS=Prunus persica (Peach) PE=4 SV=1	PREDICTED: homeobox-leucine zipper protein HDG5-like [Fragaria vesca subsp. vesca]
c25121.graph_c0	143.811	111.49	58.8716	54.8469	1	-1.16656	down	--	--	Biological Process: lipid metabolic process (GO:0006629);; Molecular Function: hydrolase activity, acting on ester bonds (GO:0016788);;	--	--	--	GDSL-like Lipase/Acylhydrolase	GDSL esterase/lipase APG (Precursor) GN=APG OS=Arabidopsis thaliana (Mouse-ear cress) PE=1 SV=1	Uncharacterized protein {ECO:0000313|EMBL:EMJ16789.1} OS=Prunus persica (Peach) PE=4 SV=1	PREDICTED: GDSL esterase/lipase APG-like [Fragaria vesca subsp. vesca]
c36945.graph_c0	0.957371	1.02737	0.227258	0.506151	1	-1.4396	down	--	--	Molecular Function: calcium ion binding (GO:0005509);; Biological Process: detection of calcium ion (GO:0005513);; Cellular Component: cytoplasm (GO:0005737);; Biological Process: cellular potassium ion homeostasis (GO:0030007);; Biological Process: hypotonic salinity response (GO:0042539);;	--	[T]	Signal transduction mechanisms	EF hand;; EF-hand domain pair;; EF-hand domain pair;; EF-hand domain;; EF hand	Calcineurin B-like protein 4 GN=MOP9.8 OS=Arabidopsis thaliana (Mouse-ear cress) PE=1 SV=3	Calcineurin B-like protein {ECO:0000313|EMBL:AHB30169.1} OS=Pyrus betulifolia PE=2 SV=1	PREDICTED: calcineurin B-like protein 4-like [Fragaria vesca subsp. vesca]
c9593.graph_c0	4.5778	11.8953	0.558856	5.8777	1	-1.35375	down	--	--	--	--	--	--	--	--	--	--
c16910.graph_c0	8.84171	3.31282	3.78705	1.64138	1	-1.16689	down	--	--	--	--	[R]	General function prediction only	Galactose oxidase, central domain;; Galactose oxidase, central domain;; Kelch motif;; Kelch motif;; Kelch motif;; Kelch motif	Acyl-CoA-binding domain-containing protein 4 GN=ACBP4 OS=Arabidopsis thaliana (Mouse-ear cress) PE=1 SV=1	Galactose oxidase/kelch repeat superfamily protein isoform 1 {ECO:0000313|EMBL:EOY06433.1} OS=Theobroma cacao (Cacao) PE=4 SV=1	PREDICTED: acyl-CoA-binding domain-containing protein 4-like [Fragaria vesca subsp. vesca]
c28233.graph_c0	19.2171	26.4178	4.4556	13.1466	1	-1.37566	down	--	--	Molecular Function: anthranilate N-benzoyltransferase activity (GO:0047672);;	--	--	--	Transferase family	BAHD acyltransferase DCR GN=MRO11.2 OS=Arabidopsis thaliana (Mouse-ear cress) PE=2 SV=1	Uncharacterized protein {ECO:0000313|EMBL:EMJ22194.1} OS=Prunus persica (Peach) PE=4 SV=1	PREDICTED: BAHD acyltransferase DCR-like [Fragaria vesca subsp. vesca]
c18404.graph_c0	1.62611	1.98245	0.637851	0.986547	1	-1.14851	down	[RTKL]	--	Molecular Function: nucleotide binding (GO:0000166);; Molecular Function: protein kinase activity (GO:0004672);; Biological Process: cellular process (GO:0009987);;	--	--	--	Protein kinase domain;; Protein tyrosine kinase;; D-mannose binding lectin;; S-locus glycoprotein family	Putative receptor protein kinase ZmPK1 (Precursor) GN=PK1 OS=Zea mays (Maize) PE=2 SV=2	Uncharacterized protein {ECO:0000313|EMBL:EMJ25828.1} OS=Prunus persica (Peach) PE=3 SV=1	PREDICTED: putative receptor protein kinase ZmPK1-like [Fragaria vesca subsp. vesca]
c30888.graph_c0	2.50435	3.58157	1.2484	1.78234	1	-0.998868	down	--	--	Cellular Component: anchored component of membrane (GO:0031225);;	--	--	--	Protein of unknown function (DUF3339)	--	Uncharacterized protein {ECO:0000313|EMBL:EMJ17409.1} OS=Prunus persica (Peach) PE=4 SV=1	PREDICTED: uncharacterized protein LOC101292234 [Fragaria vesca subsp. vesca]
c14653.graph_c0	2.37976	0.987903	1.1738	0.494431	1	-1.01557	down	[T]	Signal transduction mechanisms	Molecular Function: protein tyrosine phosphatase activity (GO:0004725);; Molecular Function: protein tyrosine/serine/threonine phosphatase activity (GO:0008138);; Molecular Function: phosphotransferase activity, alcohol group as acceptor (GO:0016773);; Biological Process: peptidyl-tyrosine dephosphorylation (GO:0035335);;	--	[V]	Defense mechanisms	Actin-fragmin kinase, catalytic;; Dual specificity phosphatase, catalytic domain;; Protein-tyrosine phosphatase	Dual specificity protein phosphatase PHS1 GN=PHS1 OS=Arabidopsis thaliana (Mouse-ear cress) PE=1 SV=1	Uncharacterized protein {ECO:0000313|EMBL:EMJ10275.1} OS=Prunus persica (Peach) PE=4 SV=1	PREDICTED: dual specificity protein phosphatase PHS1-like [Fragaria vesca subsp. vesca]
c9015.graph_c0	96.9033	106.743	28.6765	53.4915	1	-1.31041	down	[R]	General function prediction only	Molecular Function: oxidoreductase activity, acting on paired donors, with incorporation or reduction of molecular oxygen, 2-oxoglutarate as one donor, and incorporation of one atom each of oxygen into both donors (GO:0016706);;	--	[QR]	--	non-haem dioxygenase in morphine synthesis N-terminal;; 2OG-Fe(II) oxygenase superfamily	1-aminocyclopropane-1-carboxylate oxidase homolog 6 GN=At1g04350 OS=Arabidopsis thaliana (Mouse-ear cress) PE=2 SV=1	Putative uncharacterized protein {ECO:0000313|EMBL:CCB55451.1} OS=Vitis vinifera (Grape) PE=3 SV=1	PREDICTED: 1-aminocyclopropane-1-carboxylate oxidase homolog 6-like [Fragaria vesca subsp. vesca]
c10045.graph_c0	1.31222	1.31429	0.436086	0.659495	1	-1.26197	down	--	--	--	--	--	--	Nucleotide-diphospho-sugar transferase	Uncharacterized protein At1g28695 (Precursor) GN=At1g28695 OS=Arabidopsis thaliana (Mouse-ear cress) PE=2 SV=1	Uncharacterized protein {ECO:0000313|EMBL:EMJ20723.1} OS=Prunus persica (Peach) PE=4 SV=1	PREDICTED: uncharacterized protein At1g28695-like [Fragaria vesca subsp. vesca]
c18249.graph_c0	20.6872	4.39301	10.3917	2.20845	1	-0.998619	down	--	--	--	--	--	--	GDSL-like Lipase/Acylhydrolase	GDSL esterase/lipase At1g54790 (Precursor) GN=At1g54790 OS=Arabidopsis thaliana (Mouse-ear cress) PE=2 SV=1	GDSL-motif lipase/hydrolase family protein {ECO:0000313|EMBL:EEE94952.2} OS=Populus trichocarpa (Western balsam poplar) PE=4 SV=2	PREDICTED: GDSL esterase/lipase At1g54790-like isoform 1 [Fragaria vesca subsp. vesca]
c17321.graph_c0	1.73558	1.36524	0.65296	0.686744	1	-1.2117	down	--	--	--	--	--	--	B3 DNA binding domain	B3 domain-containing transcription factor VRN1 GN=VRN1 OS=Arabidopsis thaliana (Mouse-ear cress) PE=1 SV=1	Uncharacterized protein {ECO:0000313|EMBL:EMJ04250.1} OS=Prunus persica (Peach) PE=4 SV=1	PREDICTED: uncharacterized protein LOC101303431 [Fragaria vesca subsp. vesca]
c27843.graph_c0	23.6709	22.6046	11.2807	11.3891	1	-1.02625	down	[Q]	Secondary metabolites biosynthesis, transport and catabolism	--	--	[I]	Lipid transport and metabolism	Male sterility protein;; 3-beta hydroxysteroid dehydrogenase/isomerase family;; NAD dependent epimerase/dehydratase family	Probable fatty acyl-CoA reductase 5 GN=FAR5 OS=Arabidopsis thaliana (Mouse-ear cress) PE=2 SV=1	Uncharacterized protein {ECO:0000313|EMBL:EMJ09414.1} OS=Prunus persica (Peach) PE=4 SV=1	PREDICTED: fatty acyl-CoA reductase 1-like [Fragaria vesca subsp. vesca]
c22341.graph_c1	52.6114	76.717	19.6881	38.7229	1	-1.14294	down	--	--	--	--	--	--	--	Proline-rich receptor-like protein kinase PERK2 GN=PERK2 OS=Arabidopsis thaliana (Mouse-ear cress) PE=2 SV=3	Uncharacterized protein {ECO:0000313|EMBL:EMJ08361.1} (Fragment) OS=Prunus persica (Peach) PE=4 SV=1	hypothetical protein PRUPE_ppa023617mg, partial [Prunus persica]
c19000.graph_c1	1.30473	2.17694	2.67664	4.36429	1	1.02429	up	[R]	General function prediction only	Molecular Function: nucleotide binding (GO:0000166);; Biological Process: RNA methylation (GO:0001510);; Cellular Component: nucleolus (GO:0005730);; Cellular Component: heterotrimeric G-protein complex (GO:0005834);; Biological Process: mRNA export from nucleus (GO:0006406);; Biological Process: protein import into nucleus (GO:0006606);; Molecular Function: myosin heavy chain kinase activity (GO…	K14556|0.0|rcu:RCOM_1353350|WD-repeat protein, putative (EC:2.7.11.7)	[A]	RNA processing and modification	WD domain, G-beta repeat;; Nucleoporin Nup120/160;; Nup133 N terminal like	Dynein assembly factor with WDR repeat domains 1 GN=DAW1 OS=Chlamydomonas reinhardtii (Chlamydomonas smithii) PE=1 SV=1	Uncharacterized protein {ECO:0000313|EMBL:EMJ05193.1} OS=Prunus persica (Peach) PE=4 SV=1	PREDICTED: WD repeat-containing protein 3-like [Fragaria vesca subsp. vesca]
c8764.graph_c0	56.8829	54.1949	140.145	109.482	1	1.17436	up	--	--	--	--	[E]	Amino acid transport and metabolism	Transmembrane amino acid transporter protein	Lysine histidine transporter-like 3 GN=At1g61270 OS=Arabidopsis thaliana (Mouse-ear cress) PE=3 SV=2	Uncharacterized protein {ECO:0000313|EMBL:EMJ16615.1} OS=Prunus persica (Peach) PE=4 SV=1	PREDICTED: vacuolar amino acid transporter 1-like [Fragaria vesca subsp. vesca]
c15351.graph_c0	4.51787	1.78172	9.45892	3.62263	1	1.05216	up	--	--	--	--	--	--	--	Formin-like protein 7 OS=Oryza sativa subsp. japonica (Rice) PE=3 SV=2	Uncharacterized protein {ECO:0000313|EMBL:EXB38940.1} OS=Morus notabilis PE=4 SV=1	PREDICTED: uncharacterized protein At1g04910-like [Fragaria vesca subsp. vesca]
c21366.graph_c4	3.86863	1.91474	8.57904	3.92494	1	1.11233	up	[L]	Replication, recombination and repair	Biological Process: double-strand break repair via homologous recombination (GO:0000724);; Molecular Function: damaged DNA binding (GO:0003684);; Molecular Function: ATP binding (GO:0005524);; Cellular Component: plasma membrane (GO:0005886);; Biological Process: DNA replication initiation (GO:0006270);; Biological Process: regulation of DNA replication (GO:0006275);; Biological Process: pyrimidi…	K08735|0.0|rcu:RCOM_1617850|DNA mismatch repair protein MSH2, putative	[L]	Replication, recombination and repair	MutS domain V;; MutS family domain IV;; Kita-kyushu lung cancer antigen 1	DNA mismatch repair protein MSH2 GN=MSH2 OS=Arabidopsis thaliana (Mouse-ear cress) PE=1 SV=1	Uncharacterized protein {ECO:0000313|EMBL:EMJ10274.1} OS=Prunus persica (Peach) PE=3 SV=1	PREDICTED: DNA mismatch repair protein MSH2-like [Fragaria vesca subsp. vesca]
c22627.graph_c0	1.35815	2.0012	5.05165	4.12411	1	1.46364	up	--	--	Biological Process: transcription, DNA-templated (GO:0006351);; Biological Process: regulation of nucleobase-containing compound metabolic process (GO:0019219);; Biological Process: DNA endoreduplication (GO:0042023);; Cellular Component: intracellular part (GO:0044424);; Biological Process: regulation of cellular macromolecule biosynthetic process (GO:2000112);;	K09391|1e-156|rcu:RCOM_1512740|E2F, putative	[K]	Transcription	E2F/DP family winged-helix DNA-binding domain	E2F transcription factor-like E2FE GN=T24C20.40 OS=Arabidopsis thaliana (Mouse-ear cress) PE=2 SV=1	Uncharacterized protein {ECO:0000313|EMBL:EMJ11199.1} OS=Prunus persica (Peach) PE=3 SV=1	PREDICTED: E2F transcription factor-like E2FE-like [Fragaria vesca subsp. vesca]
c38338.graph_c0	0.370401	0.313019	0.892436	0.647317	1	1.17656	up	[Z]	Cytoskeleton	Molecular Function: microtubule motor activity (GO:0003777);; Molecular Function: ATP binding (GO:0005524);; Cellular Component: kinesin complex (GO:0005871);; Cellular Component: microtubule (GO:0005874);; Biological Process: microtubule-based movement (GO:0007018);; Molecular Function: microtubule binding (GO:0008017);;	K10400|0.0|vvi:100255624|hypothetical protein LOC100255624	[Z]	Cytoskeleton	Kinesin motor domain	Phragmoplast orienting kinesin 2 GN=POK2 OS=Arabidopsis thaliana (Mouse-ear cress) PE=2 SV=1	Kinesin-like protein {ECO:0000256|RuleBase:RU000394} OS=Prunus persica (Peach) PE=3 SV=1	PREDICTED: uncharacterized protein LOC101313387 [Fragaria vesca subsp. vesca]
c31029.graph_c0	2.1006	1.25307	4.80448	2.59131	1	1.14246	up	--	--	Molecular Function: acid phosphatase activity (GO:0003993);;	--	--	--	HAD superfamily, subfamily IIIB (Acid phosphatase)	Acid phosphatase 1 (Precursor) GN=APS1 OS=Solanum lycopersicum (Tomato) PE=2 SV=1	Acid phosphatase-like protein 1 {ECO:0000313|EMBL:AGG23547.1} OS=Malus hupehensis PE=2 SV=1	PREDICTED: acid phosphatase 1-like [Fragaria vesca subsp. vesca]
c25510.graph_c0	2.37915	2.06213	5.29132	4.28952	1	1.11309	up	--	--	--	--	--	--	--	--	--	--
c20500.graph_c0	3.51544	1.17763	7.29385	2.46136	1	1.05231	up	--	--	--	--	--	--	--	--	--	--
c23413.graph_c0	27.7228	26.2228	64.1928	54.8997	1	1.14748	up	[L]	Replication, recombination and repair	Molecular Function: DNA binding (GO:0003677);; Cellular Component: nucleus (GO:0005634);; Biological Process: regulation of DNA replication (GO:0006275);; Molecular Function: DNA polymerase processivity factor activity (GO:0030337);; Cellular Component: PCNA complex (GO:0043626);;	K04802|1e-177|vvi:100248466|hypothetical protein LOC100248466	[L]	Replication, recombination and repair	Proliferating cell nuclear antigen, C-terminal domain;; Proliferating cell nuclear antigen, N-terminal domain;; Rad9	Proliferating cell nuclear antigen GN=PCNA OS=Nicotiana tabacum (Common tobacco) PE=2 SV=1	Proliferating cell nuclear antigen {ECO:0000256|RuleBase:RU000641} OS=Theobroma cacao (Cacao) PE=3 SV=1	PREDICTED: proliferating cell nuclear antigen-like [Fragaria vesca subsp. vesca]
c22120.graph_c1	1.3286	1.63738	3.1459	3.43159	1	1.15626	up	[L]	Replication, recombination and repair	Biological Process: DNA recombination (GO:0006310);; Biological Process: response to stress (GO:0006950);; Biological Process: embryo development ending in seed dormancy (GO:0009793);; Biological Process: RNA metabolic process (GO:0016070);; Biological Process: regulation of nucleobase-containing compound metabolic process (GO:0019219);; Biological Process: cell cycle process (GO:0022402);; Biolo…	K10858|0.0|rcu:RCOM_1177300|DNA mismatch repair protein pms2, putative	[L]	Replication, recombination and repair	DNA mismatch repair protein, C-terminal domain;; MutL C terminal dimerisation domain	DNA mismatch repair protein PMS1 GN=PMS1 OS=Arabidopsis thaliana (Mouse-ear cress) PE=1 SV=1	Mismatch repair endonuclease PMS2 {ECO:0000313|EMBL:EXB36415.1} OS=Morus notabilis PE=4 SV=1	PREDICTED: mismatch repair endonuclease PMS2-like [Fragaria vesca subsp. vesca]
c15797.graph_c0	0.938167	0.975788	2.23042	2.04758	1	1.16636	up	--	--	Biological Process: post-embryonic development (GO:0009791);; Biological Process: system development (GO:0048731);;	--	--	--	--	--	Uncharacterized protein {ECO:0000313|EMBL:EMJ15794.1} OS=Prunus persica (Peach) PE=4 SV=1	PREDICTED: uncharacterized protein LOC103943803 isoform X2 [Pyrus x bretschneideri]
c34444.graph_c0	0.384056	0.944172	0.905031	1.98124	1	1.13154	up	--	--	Molecular Function: binding (GO:0005488);; Biological Process: single-organism process (GO:0044699);;	--	[R]	General function prediction only	Zinc-finger double-stranded RNA-binding;; Zinc finger, C2H2 type;; C2H2-type zinc finger	Protein SENSITIVE TO PROTON RHIZOTOXICITY 1 GN=STOP1 OS=Arabidopsis thaliana (Mouse-ear cress) PE=2 SV=1	Uncharacterized protein {ECO:0000313|EMBL:EMJ07676.1} OS=Prunus persica (Peach) PE=4 SV=1	PREDICTED: protein SENSITIVE TO PROTON RHIZOTOXICITY 1-like [Fragaria vesca subsp. vesca]
c8466.graph_c0	1.33936	1.20732	6.00893	2.53344	1	1.75773	up	[R]	General function prediction only	--	--	[R]	General function prediction only	Tetratricopeptide repeat;; Tetratricopeptide repeat;; TPR repeat;; Tetratricopeptide repeat;; Tetratricopeptide repeat;; Tetratricopeptide repeat;; Tetratricopeptide repeat;; Tetratricopeptide repeat	Protein TONSOKU GN=MVE11.9 OS=Arabidopsis thaliana (Mouse-ear cress) PE=1 SV=2	Uncharacterized protein {ECO:0000313|EMBL:EMJ17609.1} OS=Prunus persica (Peach) PE=4 SV=1	PREDICTED: protein TONSOKU-like [Fragaria vesca subsp. vesca]
c17630.graph_c0	0.328498	1.11043	0.800573	2.34137	1	1.14048	up	[KAD]	--	Molecular Function: DNA binding (GO:0003677);; Molecular Function: chromatin binding (GO:0003682);;	K09422|0.0|vvi:100246639|hypothetical protein LOC100246639	[K]	Transcription	Myb-like DNA-binding domain;; Myb-like DNA-binding domain	Myb-related protein 3R-1 GN=MYB3R-1 OS=Arabidopsis thaliana (Mouse-ear cress) PE=2 SV=1	Uncharacterized protein {ECO:0000313|EMBL:EMJ28482.1} OS=Prunus persica (Peach) PE=4 SV=1	PREDICTED: uncharacterized protein LOC101311182 [Fragaria vesca subsp. vesca]/Malus domestica transcription factor MYB51 (MYB88), mRNA/Theobroma cacao Myb124, putative isoform 2 (TCM_011776) mRNA, complete cds/Jatropha curcas clone JcMYB015 MYB family protein gene, complete cds
c9943.graph_c0	0.871721	1.10501	1.7925	2.35235	1	1.07382	up	[OC]	--	--	--	[O]	Posttranslational modification, protein turnover, chaperones	Thioredoxin	Thioredoxin-like 3-1, chloroplastic (Precursor) GN=WCRKC1 OS=Arabidopsis thaliana (Mouse-ear cress) PE=2 SV=3	Uncharacterized protein {ECO:0000313|EMBL:EMJ03831.1} OS=Prunus persica (Peach) PE=4 SV=1	PREDICTED: thioredoxin-like 3-1, chloroplastic-like [Fragaria vesca subsp. vesca]
c7932.graph_c0	2.64282	3.72233	5.43438	7.94674	1	1.07831	up	--	--	--	--	--	--	--	--	--	--
c27685.graph_c0	11.7716	12.0163	25.2732	25.6642	1	1.10294	up	[RTKL]	--	Molecular Function: protein serine/threonine kinase activity (GO:0004674);; Molecular Function: ATP binding (GO:0005524);; Biological Process: protein phosphorylation (GO:0006468);; Molecular Function: tau-protein kinase activity (GO:0050321);;	--	[G]	Carbohydrate transport and metabolism	Protein kinase domain;; Protein tyrosine kinase;; Choline/ethanolamine kinase	Glycogen synthase kinase-3 homolog MsK-3 GN=MSK-3 OS=Medicago sativa (Alfalfa) PE=2 SV=2	Serine/threonine protein kinase {ECO:0000313|EMBL:ABY60447.1} OS=Adonis aestivalis var. palaestina PE=2 SV=1	PREDICTED: glycogen synthase kinase-3 homolog MsK-3-like [Fragaria vesca subsp. vesca]
c20726.graph_c0	0.261354	0.785299	0.752744	1.68369	1	1.23368	up	[R]	General function prediction only	Cellular Component: nucleus (GO:0005634);; Cellular Component: mitochondrial matrix (GO:0005759);; Biological Process: tRNA methylation (GO:0030488);; Molecular Function: tRNA (guanine(37)-N(1))-methyltransferase activity (GO:0052906);;	--	[A]	RNA processing and modification	Met-10+ like-protein;; Methyltransferase domain;; RNA cap guanine-N2 methyltransferase;; N2,N2-dimethylguanosine tRNA methyltransferase;; Ribosomal protein L11 methyltransferase (PrmA)	tRNA (guanine(37)-N1)-methyltransferase 1 {ECO:0000255|HAMAP-Rule:MF_03152} GN=VIT_19s0014g03930 OS=Vitis vinifera (Grape) PE=3 SV=1	tRNA (guanine(37)-N1)-methyltransferase {ECO:0000256|HAMAP-Rule:MF_03152} OS=Prunus persica (Peach) PE=3 SV=1	PREDICTED: tRNA (guanine(37)-N1)-methyltransferase 1-like [Fragaria vesca subsp. vesca]
c24420.graph_c0	1021.12	785.713	2127.57	1690.65	1	1.08131	up	[O]	Posttranslational modification, protein turnover, chaperones	Molecular Function: ATP binding (GO:0005524);; Biological Process: response to stress (GO:0006950);; Molecular Function: 2-alkenal reductase [NAD(P)] activity (GO:0032440);; Biological Process: oxidation-reduction process (GO:0055114);;	K03283|0.0|vvi:100253562|similar to HSC70-1 (heat shock cognate 70 kDa protein 1)	[O]	Posttranslational modification, protein turnover, chaperones	Hsp70 protein;; NAD-specific glutamate dehydrogenase	Probable mediator of RNA polymerase II transcription subunit 37e GN=At5g02500 OS=Arabidopsis thaliana (Mouse-ear cress) PE=1 SV=3	Uncharacterized protein {ECO:0000313|EMBL:KDP35613.1} OS=Jatropha curcas (Barbados nut) PE=3 SV=1	PREDICTED: probable mediator of RNA polymerase II transcription subunit 37e-like [Fragaria vesca subsp. vesca]
c24897.graph_c0	69.2561	71.9875	271.97	156.157	1	1.61114	up	[R]	General function prediction only	--	--	--	--	WD domain, G-beta repeat	Katanin p80 WD40 repeat-containing subunit B1 homolog {ECO:0000255|HAMAP-Rule:MF_03022} GN=At5g23430 OS=Arabidopsis thaliana (Mouse-ear cress) PE=2 SV=3	Uncharacterized protein {ECO:0000313|EMBL:EMJ08524.1} OS=Prunus persica (Peach) PE=4 SV=1	PREDICTED: uncharacterized WD repeat-containing protein C2A9.03-like [Fragaria vesca subsp. vesca]/Populus trichocarpa WD-40 repeat family protein (POPTR_0001s47580g) mRNA, complete cds /
c20620.graph_c0	2.7145	1.04637	6.12481	2.29117	1	1.15989	up	--	--	Molecular Function: binding (GO:0005488);; Cellular Component: intracellular organelle (GO:0043229);;	K02606|0.0|vvi:100249124|hypothetical protein LOC100249124	[L]	Replication, recombination and repair	AAA ATPase domain;; ATPase family associated with various cellular activities (AAA);; Origin recognition complex (ORC) subunit 4 C-terminus	Origin of replication complex subunit 4 {ECO:0000303|PubMed:16179646} OS=Arabidopsis thaliana (Mouse-ear cress) PE=1 SV=1	Uncharacterized protein {ECO:0000313|EMBL:EMJ28909.1} OS=Prunus persica (Peach) PE=4 SV=1	PREDICTED: origin recognition complex subunit 4-like [Fragaria vesca subsp. vesca]
c31052.graph_c0	1.95939	1.2616	4.74417	2.76242	1	1.22271	up	--	--	--	--	--	--	--	--	--	--
c8465.graph_c0	4.32775	72.0625	13.3935	158.791	1	1.19144	up	[HC]	--	--	--	[CR]	--	FAD binding domain;; FAD dependent oxidoreductase;; NAD(P)-binding Rossmann-like domain;; Thi4 family	--	Uncharacterized protein {ECO:0000313|EnsemblPlants:GLYMA09G36780.2} OS=Glycine max (Soybean) PE=4 SV=1	PREDICTED: uncharacterized protein LOC103330826 [Prunus mume]
c28075.graph_c0	10.1392	8.13166	29.7313	18.1731	1	1.39624	up	[S]	Function unknown	Cellular Component: nucleus (GO:0005634);; Biological Process: DNA replication (GO:0006260);;	K10734|3e-90|vvi:100253648|hypothetical protein LOC100253648	[S]	Function unknown	GINS complex protein	--	Uncharacterized protein {ECO:0000313|EMBL:EMJ20571.1} OS=Prunus persica (Peach) PE=4 SV=1	PREDICTED: probable DNA replication complex GINS protein PSF3-like [Fragaria vesca subsp. vesca]
c6202.graph_c0	1.51501	1.13805	6.20957	2.56111	1	1.73348	up	--	--	Cellular Component: nucleus (GO:0005634);; Biological Process: regulation of DNA replication (GO:0006275);; Molecular Function: zinc ion binding (GO:0008270);; Biological Process: anther dehiscence (GO:0009901);; Molecular Function: histone methyltransferase activity (H3-K27 specific) (GO:0046976);; Biological Process: regulation of cell cycle (GO:0051726);; Biological Process: histone H3-K27 met…	--	--	--	PHD-finger	Histone-lysine N-methyltransferase ATXR6 GN=MOP9.18 OS=Arabidopsis thaliana (Mouse-ear cress) PE=1 SV=1	Uncharacterized protein {ECO:0000313|EMBL:EMJ20963.1} OS=Prunus persica (Peach) PE=4 SV=1	PREDICTED: histone-lysine N-methyltransferase ATXR6-like [Fragaria vesca subsp. vesca]
c24704.graph_c0	24.2987	141.053	55.6065	318.003	1	1.19119	up	--	--	Cellular Component: cell wall (GO:0005618);; Biological Process: auxin-activated signaling pathway (GO:0009734);; Molecular Function: manganese ion binding (GO:0030145);; Molecular Function: nutrient reservoir activity (GO:0045735);; Cellular Component: apoplast (GO:0048046);;	--	--	--	Cupin;; Cupin domain	Auxin-binding protein ABP19a (Precursor) GN=ABP19A OS=Prunus persica (Peach) PE=3 SV=1	Uncharacterized protein {ECO:0000313|EMBL:EMJ03772.1} OS=Prunus persica (Peach) PE=4 SV=1	PREDICTED: auxin-binding protein ABP19a-like [Fragaria vesca subsp. vesca]
c24025.graph_c0	3.51701	3.61828	9.18524	8.15847	1	1.28752	up	[R]	General function prediction only	Molecular Function: oxidoreductase activity (GO:0016491);; Molecular Function: transition metal ion binding (GO:0046914);;	--	[R]	General function prediction only	PHD-zinc-finger like domain;; PHD-like zinc-binding domain;; PHD-finger;; PHD-finger	Histone-lysine N-methyltransferase ATX1 GN=T9H9.17 OS=Arabidopsis thaliana (Mouse-ear cress) PE=1 SV=2	Uncharacterized protein {ECO:0000313|EMBL:EMJ12727.1} OS=Prunus persica (Peach) PE=4 SV=1	PREDICTED: protein Jade-1-like [Fragaria vesca subsp. vesca]
c34102.graph_c0	0.39363	0.709652	1.3343	1.60243	1	1.42559	up	--	--	--	--	--	--	Frigida-like protein	FRIGIDA-like protein 4a GN=FRL4A OS=Arabidopsis thaliana (Mouse-ear cress) PE=2 SV=1	Uncharacterized protein {ECO:0000313|EMBL:EXB67652.1} OS=Morus notabilis PE=4 SV=1	PREDICTED: uncharacterized protein LOC101305108 [Fragaria vesca subsp. vesca]
c20202.graph_c0	1.25243	1.07521	2.79461	2.42787	1	1.1688	up	[KL]	--	Molecular Function: DNA binding (GO:0003677);; Molecular Function: ATP-dependent DNA helicase activity (GO:0004003);; Molecular Function: ATP binding (GO:0005524);; Cellular Component: nucleus (GO:0005634);; Biological Process: nucleobase-containing compound metabolic process (GO:0006139);;	K11136|0.0|pop:POPTR_846802|hypothetical protein	[L]	Replication, recombination and repair	DEAD_2;; Helicase C-terminal domain;; DEAD/DEAH box helicase;; Type III restriction enzyme, res subunit	DNA repair helicase UVH6 GN=F15K9.20 OS=Arabidopsis thaliana (Mouse-ear cress) PE=1 SV=1	Uncharacterized protein {ECO:0000313|EMBL:EMJ18625.1} OS=Prunus persica (Peach) PE=4 SV=1	PREDICTED: regulator of telomere elongation helicase 1-like [Fragaria vesca subsp. vesca]
c8772.graph_c0	5.97474	3.55923	20.1649	8.09545	1	1.57207	up	--	--	--	K03504|0.0|vvi:100250468|hypothetical protein LOC100250468	--	--	DNA polymerase subunit Cdc27	--	Uncharacterized protein {ECO:0000313|EMBL:EMJ15101.1} OS=Prunus persica (Peach) PE=4 SV=1	PREDICTED: uncharacterized protein LOC103325968 [Prunus mume]
c34222.graph_c0	0.459488	0.295851	1.61426	0.674794	1	1.60502	up	[L]	Replication, recombination and repair	Molecular Function: nuclease activity (GO:0004518);; Biological Process: chromosome segregation (GO:0007059);; Biological Process: cell cycle process (GO:0022402);; Biological Process: cellular macromolecule metabolic process (GO:0044260);; Biological Process: nucleic acid metabolic process (GO:0090304);;	K10746|0.0|ath:AT1G29630|DNA binding / catalytic/ nuclease	[L]	Replication, recombination and repair	XPG I-region;; XPG N-terminal domain	Exonuclease 1 GN=EXO1 OS=Arabidopsis thaliana (Mouse-ear cress) PE=2 SV=2	Uncharacterized protein {ECO:0000313|EMBL:EMJ14591.1} OS=Prunus persica (Peach) PE=4 SV=1	PREDICTED: exonuclease 1 [Prunus mume]
c14154.graph_c0	0.301348	0.373507	0.69101	0.855015	1	1.20178	up	--	--	--	--	[KTDL]	--	BRCA1 C Terminus (BRCT) domain;; Acetyltransferase (GNAT) family	--	Uncharacterized protein {ECO:0000313|EMBL:EMJ16138.1} OS=Prunus persica (Peach) PE=4 SV=1	PREDICTED: uncharacterized protein LOC101291854 [Fragaria vesca subsp. vesca]
c12220.graph_c0	0.513274	0.722932	1.27932	1.6621	1	1.25832	up	--	--	--	--	--	--	--	--	--	--
c29882.graph_c0	2.81731	2.39705	10.49	5.60328	1	1.6341	up	[G]	Carbohydrate transport and metabolism	Molecular Function: DNA binding (GO:0003677);;	--	[K]	Transcription	Histone-like transcription factor (CBF/NF-Y) and archaeal histone	Major latex allergen Hev b 5 OS=Hevea brasiliensis (Para rubber tree) PE=1 SV=3	Uncharacterized protein {ECO:0000313|EMBL:EMJ28434.1} OS=Prunus persica (Peach) PE=4 SV=1	PREDICTED: uncharacterized protein LOC101303187 [Fragaria vesca subsp. vesca]
c16851.graph_c0	1.91461	0.915232	7.89562	2.14716	1	1.83136	up	--	--	--	--	--	--	U-box domain;; Zinc-finger of the MIZ type in Nse subunit	U-box domain-containing protein 25 GN=PUB25 OS=Arabidopsis thaliana (Mouse-ear cress) PE=2 SV=1	Uncharacterized protein {ECO:0000313|EMBL:EMJ13155.1} OS=Prunus persica (Peach) PE=4 SV=1	PREDICTED: U-box domain-containing protein 25-like [Fragaria vesca subsp. vesca]
c27071.graph_c0	18.6564	15.1665	39.6107	35.6127	1	1.15467	up	[R]	General function prediction only	Molecular Function: histone acetyltransferase activity (GO:0004402);; Cellular Component: nucleus (GO:0005634);; Biological Process: histone acetylation (GO:0016573);; Cellular Component: Cul4-RING ubiquitin ligase complex (GO:0080008);;	K10752|0.0|rcu:RCOM_0083550|retinoblastoma-binding protein, putative (EC:2.3.1.48)	[B]	Chromatin structure and dynamics	WD domain, G-beta repeat;; Histone-binding protein RBBP4 or subunit C of CAF1 complex	WD-40 repeat-containing protein MSI3 GN=MSI3 OS=Arabidopsis thaliana (Mouse-ear cress) PE=1 SV=2	Uncharacterized protein {ECO:0000313|EMBL:EMJ01094.1} OS=Prunus persica (Peach) PE=4 SV=1	PREDICTED: WD-40 repeat-containing protein MSI3-like [Fragaria vesca subsp. vesca]/Morus notabilis WD-40 repeat-containing protein MSI3 partial mRNA/Arabidopsis thaliana WD-40 repeat protein MSI1 (At5g58230) mRNA, complete cds
c21606.graph_c0	1.83388	0.872469	4.63182	2.0612	1	1.30585	up	[L]	Replication, recombination and repair	Molecular Function: uracil DNA N-glycosylase activity (GO:0004844);; Cellular Component: nucleus (GO:0005634);; Cellular Component: mitochondrion (GO:0005739);; Biological Process: DNA-dependent DNA replication (GO:0006261);; Biological Process: base-excision repair (GO:0006284);;	K03648|1e-121|vvi:100253025|hypothetical protein LOC100253025	[L]	Replication, recombination and repair	Uracil DNA glycosylase superfamily	Proline-rich receptor-like protein kinase PERK2 GN=PERK2 OS=Arabidopsis thaliana (Mouse-ear cress) PE=2 SV=3	Uracil-DNA glycosylase {ECO:0000256|HAMAP-Rule:MF_03166} OS=Prunus persica (Peach) PE=3 SV=1	PREDICTED: uracil-DNA glycosylase-like [Fragaria vesca subsp. vesca]
c6925.graph_c0	1.63931	0.883413	3.48191	2.11019	1	1.14684	up	--	--	Molecular Function: hydrolase activity, acting on acid anhydrides, in phosphorus-containing anhydrides (GO:0016818);; Molecular Function: organic cyclic compound binding (GO:0097159);; Molecular Function: heterocyclic compound binding (GO:1901363);;	K11136|2e-39|rcu:RCOM_0980890|regulator of telomere elongation helicase 1 rtel1, putative	[L]	Replication, recombination and repair	--	--	Uncharacterized protein {ECO:0000313|EMBL:EMJ18025.1} (Fragment) OS=Prunus persica (Peach) PE=4 SV=1	PREDICTED: regulator of telomere elongation helicase 1-like [Fragaria vesca subsp. vesca]
c16854.graph_c0	1.03135	1.66015	2.79094	3.9986	1	1.344	up	--	--	--	--	--	--	--	--	--	PREDICTED: E3 ubiquitin-protein ligase ORTHRUS 2-like [Fragaria vesca subsp. vesca]
c23331.graph_c0	9.72999	5.93158	28.0226	14.2901	1	1.43633	up	[L]	Replication, recombination and repair	Biological Process: cytokinesis by cell plate formation (GO:0000911);; Molecular Function: DNA binding (GO:0003677);; Molecular Function: DNA helicase activity (GO:0003678);; Molecular Function: ATP binding (GO:0005524);; Cellular Component: nucleus (GO:0005634);; Cellular Component: cytoplasm (GO:0005737);; Biological Process: DNA unwinding involved in DNA replication (GO:0006268);; Biological P…	K02209|0.0|vvi:100261877|hypothetical protein LOC100261877	[L]	Replication, recombination and repair	MCM2/3/5 family;; MCM N-terminal domain;; Magnesium chelatase, subunit ChlI	DNA replication licensing factor MCM5 GN=MCM5 OS=Arabidopsis thaliana (Mouse-ear cress) PE=1 SV=1	Minichromosome maintenance 5 protein {ECO:0000313|EMBL:AIU48307.1} (Fragment) OS=Fragaria vesca (Woodland strawberry) PE=2 SV=1	PREDICTED: DNA replication licensing factor mcm5-A-like [Fragaria vesca subsp. vesca]
c8826.graph_c0	3.76595	4.14354	15.5926	10.0566	1	1.70836	up	--	--	Molecular Function: DNA binding (GO:0003677);; Cellular Component: nuclear origin of replication recognition complex (GO:0005664);; Biological Process: DNA-dependent DNA replication (GO:0006261);;	K02608|1e-141|vvi:100248173|hypothetical protein LOC100248173	[L]	Replication, recombination and repair	Origin recognition complex subunit 6 (ORC6)	Origin of replication complex subunit 6 {ECO:0000303|PubMed:16179646} OS=Arabidopsis thaliana (Mouse-ear cress) PE=1 SV=2	Uncharacterized protein {ECO:0000313|EMBL:EMJ25164.1} OS=Prunus persica (Peach) PE=4 SV=1	PREDICTED: origin recognition complex subunit 6-like [Fragaria vesca subsp. vesca]
c15679.graph_c0	1.14911	0.827226	3.54831	2.00819	1	1.49577	up	[L]	Replication, recombination and repair	Molecular Function: ATP binding (GO:0005524);; Biological Process: mismatch repair (GO:0006298);; Molecular Function: mismatched DNA binding (GO:0030983);;	--	[L]	Replication, recombination and repair	MutS domain V;; MutS domain III;; MutS domain I;; MutS domain II	DNA mismatch repair protein MSH7 GN=MOB24.2 OS=Arabidopsis thaliana (Mouse-ear cress) PE=1 SV=1	Uncharacterized protein {ECO:0000313|EMBL:EMJ04417.1} OS=Prunus persica (Peach) PE=3 SV=1	PREDICTED: DNA mismatch repair protein MSH7-like [Fragaria vesca subsp. vesca]
c14188.graph_c0	8.26351	7.64214	19.7026	18.5606	1	1.26983	up	--	--	--	--	--	--	--	--	Uncharacterized protein {ECO:0000313|EMBL:EMJ02604.1} OS=Prunus persica (Peach) PE=4 SV=1	PREDICTED: uncharacterized protein LOC101299896 [Fragaria vesca subsp. vesca]
c19523.graph_c0	0.281319	4.75476	0.841412	11.6836	1	1.33295	up	[R]	General function prediction only	Molecular Function: nucleotide binding (GO:0000166);; Molecular Function: nucleic acid binding (GO:0003676);;	K12891|1e-110|rcu:RCOM_0460560|serine/arginine rich splicing factor, putative	[A]	RNA processing and modification	RNA recognition motif. (a.k.a. RRM, RBD, or RNP domain);; RNA recognition motif (a.k.a. RRM, RBD, or RNP domain);; RNA recognition motif. (a.k.a. RRM, RBD, or RNP domain)	Serine/arginine-rich splicing factor SC35 GN=SC35 OS=Arabidopsis thaliana (Mouse-ear cress) PE=1 SV=1	Uncharacterized protein {ECO:0000313|EMBL:EMJ03662.1} OS=Prunus persica (Peach) PE=4 SV=1	PREDICTED: uncharacterized protein LOC101310334 [Fragaria vesca subsp. vesca]
c20838.graph_c1	0.601638	1.01687	3.29903	2.50487	1	1.85971	up	--	--	--	--	--	--	SBP domain	Squamosa promoter-binding-like protein 16 GN=P0702E04.9 OS=Oryza sativa subsp. japonica (Rice) PE=2 SV=1	Uncharacterized protein {ECO:0000313|EMBL:EMJ26005.1} OS=Prunus persica (Peach) PE=4 SV=1	PREDICTED: uncharacterized protein LOC101314819 [Fragaria vesca subsp. vesca]
c17191.graph_c0	1.44363	1.14468	6.39677	2.8362	1	1.84355	up	--	--	--	K11268|1e-135|vvi:100249805|hypothetical protein LOC100249805	[L]	Replication, recombination and repair	ESCO1/2 acetyl-transferase;; zinc-finger of acetyl-transferase ESCO	Protein CHROMOSOME TRANSMISSION FIDELITY 7 GN=F3L17.7 OS=Arabidopsis thaliana (Mouse-ear cress) PE=1 SV=1	Uncharacterized protein {ECO:0000313|EMBL:EMJ04870.1} OS=Prunus persica (Peach) PE=4 SV=1	PREDICTED: N-acetyltransferase ESCO2-like [Fragaria vesca subsp. vesca]
c13164.graph_c0	0.535689	0.989907	1.83721	2.45829	1	1.50582	up	--	--	Biological Process: cellular process (GO:0009987);; Biological Process: macromolecule metabolic process (GO:0043170);; Biological Process: regulation of biological process (GO:0050789);;	--	--	--	--	Protein Ycf2 (Fragment) GN=ycf2 OS=Oenothera picensis (Evening primrose) PE=3 SV=1	Uncharacterized protein {ECO:0000313|EMBL:EXC07283.1} OS=Morus notabilis PE=4 SV=1	PREDICTED: uncharacterized protein LOC101309424 [Fragaria vesca subsp. vesca]
c18181.graph_c0	0.70708	1.34447	4.58216	3.38001	1	1.97623	up	--	--	Biological Process: macromolecule metabolic process (GO:0043170);; Biological Process: single-organism cellular process (GO:0044763);; Biological Process: regulation of biological process (GO:0050789);;	--	--	--	--	--	Uncharacterized protein {ECO:0000313|EMBL:EMJ23106.1} OS=Prunus persica (Peach) PE=4 SV=1	PREDICTED: uncharacterized protein LOC103320933 [Prunus mume]
c13524.graph_c0	4.66734	2.39301	10.9315	6.03184	1	1.2632	up	--	--	--	K10683|0.0|rcu:RCOM_0543260|brca1 associated ring domain, putative	[LK]	--	BRCA1 C Terminus (BRCT) domain;; PHD-like zinc-binding domain;; PHD-zinc-finger like domain;; Zinc finger, C3HC4 type (RING finger);; Zinc finger, C3HC4 type (RING finger);; Zinc finger, C3HC4 type (RING finger)	Protein BREAST CANCER SUSCEPTIBILITY 1 homolog GN=BRCA1 OS=Arabidopsis thaliana (Mouse-ear cress) PE=2 SV=1	Uncharacterized protein {ECO:0000313|EMBL:EMJ02742.1} OS=Prunus persica (Peach) PE=4 SV=1	PREDICTED: protein BREAST CANCER SUSCEPTIBILITY 1 homolog [Prunus mume]
c20114.graph_c0	0.985328	1.53319	2.94707	3.87805	1	1.44772	up	[L]	Replication, recombination and repair	Biological Process: DNA methylation (GO:0006306);; Molecular Function: methyltransferase activity (GO:0008168);;	K00558|0.0|pop:POPTR_750484|DMT903	--	--	C-5 cytosine-specific DNA methylase;; Chromo (CHRromatin Organisation MOdifier) domain	DNA (cytosine-5)-methyltransferase CMT3 GN=CMT3 OS=Arabidopsis thaliana (Mouse-ear cress) PE=1 SV=2	Cytosine-specific methyltransferase {ECO:0000256|RuleBase:RU000417} OS=Prunus persica (Peach) PE=3 SV=1	PREDICTED: DNA (cytosine-5)-methyltransferase CMT3-like [Fragaria vesca subsp. vesca]
c19489.graph_c0	2.71356	1.94038	6.45127	4.95682	1	1.29442	up	[S]	Function unknown	Cellular Component: plastid (GO:0009536);; Cellular Component: membrane (GO:0016020);;	--	[T]	Signal transduction mechanisms	Transmembrane proteins 14C	UPF0136 membrane protein At2g26240 GN=At2g26240 OS=Arabidopsis thaliana (Mouse-ear cress) PE=3 SV=1	Uncharacterized protein {ECO:0000313|EMBL:EMJ10861.1} OS=Prunus persica (Peach) PE=4 SV=1	PREDICTED: probable receptor-like protein kinase At1g49730-like [Fragaria vesca subsp. vesca]
c12879.graph_c0	4.09096	1.62056	13.9565	4.17925	1	1.66708	up	[L]	Replication, recombination and repair	Molecular Function: DNA binding (GO:0003677);; Molecular Function: DNA helicase activity (GO:0003678);; Molecular Function: ATP binding (GO:0005524);; Cellular Component: nucleus (GO:0005634);; Biological Process: DNA replication initiation (GO:0006270);; Biological Process: DNA duplex unwinding (GO:0032508);; Cellular Component: MCM complex (GO:0042555);;	K02542|0.0|rcu:RCOM_0133060|minichromosome maintenance protein, putative	[L]	Replication, recombination and repair	MCM2/3/5 family	DNA replication licensing factor MCM6 GN=MCM6 OS=Arabidopsis thaliana (Mouse-ear cress) PE=1 SV=1	Uncharacterized protein {ECO:0000313|EMBL:ESR61808.1} OS=Citrus clementina PE=3 SV=1	PREDICTED: DNA replication licensing factor MCM6-like [Fragaria vesca subsp. vesca]
c18834.graph_c0	1.6818	1.3235	6.54721	3.42486	1	1.73732	up	--	--	Biological Process: single-organism cellular process (GO:0044763);;	K06670|1e-172|vvi:100256351|hypothetical protein LOC100256351	[D]	Cell cycle control, cell division, chromosome partitioning	N terminus of Rad21 / Rec8 like protein;; Conserved region of Rad21 / Rec8 like protein	Sister chromatid cohesion 1 protein 3 GN=SYN3 OS=Arabidopsis thaliana (Mouse-ear cress) PE=2 SV=2	Uncharacterized protein {ECO:0000313|EMBL:EMJ20530.1} (Fragment) OS=Prunus persica (Peach) PE=4 SV=1	PREDICTED: sister chromatid cohesion 1 protein 3-like [Fragaria vesca subsp. vesca]
c20838.graph_c0	0.493784	0.904124	1.66149	2.3604	1	1.53613	up	--	--	--	--	--	--	--	--	Squamosa promoter-binding-like protein 16 {ECO:0000313|EMBL:EXB40314.1} OS=Morus notabilis PE=4 SV=1	PREDICTED: uncharacterized protein LOC101314819 [Fragaria vesca subsp. vesca]
c19390.graph_c1	10.2904	25.8252	39.5219	68.3041	1	1.59266	up	[O]	Posttranslational modification, protein turnover, chaperones	--	--	[O]	Posttranslational modification, protein turnover, chaperones	Zinc finger, C3HC4 type (RING finger);; Ring finger domain;; Zinc finger, C3HC4 type (RING finger);; Zinc finger, C3HC4 type (RING finger);; zinc-RING finger domain;; RING-type zinc-finger	E3 ubiquitin-protein ligase RMA1H1 GN=RMA1H1 OS=Capsicum annuum (Bell pepper) PE=1 SV=1	Uncharacterized protein {ECO:0000313|EMBL:EMJ00037.1} OS=Prunus persica (Peach) PE=4 SV=1	PREDICTED: E3 ubiquitin-protein ligase RMA1H1-like [Fragaria vesca subsp. vesca]
c20482.graph_c0	0.451275	0.647164	1.14524	1.7207	1	1.38996	up	--	--	--	--	--	--	--	--	--	PREDICTED: beta-hexosaminidase 1-like [Fragaria vesca subsp. vesca]
c21366.graph_c2	2.95716	1.44389	6.43699	3.89117	1	1.22744	up	[L]	Replication, recombination and repair	Biological Process: double-strand break repair via homologous recombination (GO:0000724);; Molecular Function: damaged DNA binding (GO:0003684);; Molecular Function: ATP binding (GO:0005524);; Cellular Component: plasma membrane (GO:0005886);; Biological Process: DNA replication initiation (GO:0006270);; Biological Process: regulation of DNA replication (GO:0006275);; Biological Process: pyrimidi…	K08735|0.0|rcu:RCOM_1617850|DNA mismatch repair protein MSH2, putative	[L]	Replication, recombination and repair	MutS domain III;; MutS domain II	DNA mismatch repair protein MSH2 GN=MSH2 OS=Arabidopsis thaliana (Mouse-ear cress) PE=1 SV=1	Uncharacterized protein {ECO:0000313|EMBL:EMJ10274.1} OS=Prunus persica (Peach) PE=3 SV=1	PREDICTED: DNA mismatch repair protein MSH2-like [Fragaria vesca subsp. vesca]
c16080.graph_c0	2.44616	1.05657	7.31633	2.86672	1	1.5388	up	--	--	--	--	--	--	Zinc-finger domain of monoamine-oxidase A repressor R1	--	Uncharacterized protein {ECO:0000313|EMBL:EMJ02305.1} (Fragment) OS=Prunus persica (Peach) PE=4 SV=1	PREDICTED: cell division cycle-associated protein 7-like [Fragaria vesca subsp. vesca]
c24866.graph_c0	74.8416	60.842	170.255	165.844	1	1.30919	up	[G]	Carbohydrate transport and metabolism	Molecular Function: hydrolase activity, hydrolyzing O-glycosyl compounds (GO:0004553);; Cellular Component: cell wall (GO:0005618);; Biological Process: cellular glucan metabolic process (GO:0006073);; Molecular Function: xyloglucan:xyloglucosyl transferase activity (GO:0016762);; Cellular Component: apoplast (GO:0048046);;	K08235|1e-175|pop:POPTR_423757|hypothetical protein	--	--	Glycosyl hydrolases family 16;; Xyloglucan endo-transglycosylase (XET) C-terminus	Probable xyloglucan endotransglucosylase/hydrolase protein 30 (Precursor) GN=F3C3.5 OS=Arabidopsis thaliana (Mouse-ear cress) PE=2 SV=2	Xyloglucan endotransglucosylase/hydrolase {ECO:0000256|RuleBase:RU361120} OS=Rosa x borboniana PE=2 SV=1	PREDICTED: probable xyloglucan endotransglucosylase/hydrolase protein 30-like [Fragaria vesca subsp. vesca]
c12228.graph_c0	0.555382	0.804589	1.34472	2.20218	1	1.38862	up	[GER]	--	Cellular Component: membrane (GO:0016020);;	--	--	--	EamA-like transporter family	WAT1-related protein At4g08300 GN=At4g08300 OS=Arabidopsis thaliana (Mouse-ear cress) PE=2 SV=1	Uncharacterized protein {ECO:0000313|EMBL:EMJ24558.1} OS=Prunus persica (Peach) PE=4 SV=1	PREDICTED: auxin-induced protein 5NG4-like [Fragaria vesca subsp. vesca]
c15746.graph_c0	0.456111	0.467214	1.5709	1.27878	1	1.63297	up	[DZ]	--	Biological Process: mitotic cell cycle (GO:0000278);; Cellular Component: cell wall (GO:0005618);; Cellular Component: nucleolus (GO:0005730);; Cellular Component: spindle (GO:0005819);; Molecular Function: microtubule binding (GO:0008017);; Cellular Component: phragmoplast (GO:0009524);; Biological Process: thigmotropism (GO:0009652);; Biological Process: vegetative to reproductive phase transit…	--	[DZ]	--	EB1-like C-terminal motif;; Calponin homology (CH) domain	Microtubule-associated protein RP/EB family member 1C GN=EB1C OS=Arabidopsis thaliana (Mouse-ear cress) PE=1 SV=1	Uncharacterized protein {ECO:0000313|EMBL:EMJ06722.1} OS=Prunus persica (Peach) PE=4 SV=1	PREDICTED: microtubule-associated protein RP/EB family member 1C-like isoform 1 [Fragaria vesca subsp. vesca]
c28570.graph_c0	8.41214	4.26991	33.1183	11.7034	1	1.82422	up	--	--	Biological Process: mitotic cell cycle (GO:0000278);; Biological Process: double-strand break repair via homologous recombination (GO:0000724);; Biological Process: DNA replication initiation (GO:0006270);; Biological Process: regulation of DNA replication (GO:0006275);; Biological Process: postreplication repair (GO:0006301);; Biological Process: DNA methylation (GO:0006306);; Biological Process…	--	[S]	Function unknown	Mini-chromosome maintenance replisome factor;; Putative alanine racemase	Mini-chromosome maintenance complex-binding protein GN=ETG1 OS=Arabidopsis thaliana (Mouse-ear cress) PE=1 SV=1	Uncharacterized protein {ECO:0000313|EMBL:EMJ20073.1} OS=Prunus persica (Peach) PE=4 SV=1	PREDICTED: mini-chromosome maintenance complex-binding protein-like [Fragaria vesca subsp. vesca]
c22453.graph_c0	0.910486	0.897675	1.83817	2.471	1	1.2534	up	[KL]	--	Cellular Component: nucleosome (GO:0000786);; Molecular Function: DNA binding (GO:0003677);; Molecular Function: ATP-dependent DNA helicase activity (GO:0004003);; Molecular Function: ATP binding (GO:0005524);; Biological Process: ATP catabolic process (GO:0006200);; Biological Process: maintenance of chromatin silencing (GO:0006344);; Biological Process: methylation-dependent chromatin silencing…	--	[K]	Transcription	SNF2 family N-terminal domain;; Helicase conserved C-terminal domain;; Class II histone deacetylase complex subunits 2 and 3;; DEAD/DEAH box helicase	ATP-dependent DNA helicase DDM1 GN=At5g66750 OS=Arabidopsis thaliana (Mouse-ear cress) PE=1 SV=1	Uncharacterized protein {ECO:0000313|EMBL:EMJ05841.1} OS=Prunus persica (Peach) PE=4 SV=1	PREDICTED: ATP-dependent DNA helicase DDM1-like [Fragaria vesca subsp. vesca]
c22222.graph_c0	4.8351	2.68911	11.4951	7.41754	1	1.32803	up	[L]	Replication, recombination and repair	Molecular Function: nucleotide binding (GO:0000166);; Biological Process: DNA metabolic process (GO:0006259);; Molecular Function: ATP-dependent helicase activity (GO:0008026);;	K10901|0.0|rcu:RCOM_0321820|DNA helicase hus2, putative	[L]	Replication, recombination and repair	Helicase conserved C-terminal domain;; DEAD/DEAH box helicase;; RQC domain;; HRDC domain	ATP-dependent DNA helicase Q-like 4A GN=At1g10930 OS=Arabidopsis thaliana (Mouse-ear cress) PE=2 SV=1	Uncharacterized protein {ECO:0000313|EMBL:EMJ14919.1} OS=Prunus persica (Peach) PE=4 SV=1	PREDICTED: ATP-dependent DNA helicase Q-like 4A-like [Fragaria vesca subsp. vesca]
c8254.graph_c0	2.47951	2.50929	9.13278	6.93881	1	1.69539	up	--	--	Molecular Function: hydrolase activity (GO:0016787);;	K12493|0.0|vvi:100252326|hypothetical protein LOC100252326	[O]	Posttranslational modification, protein turnover, chaperones	Ubiquitin carboxyl-terminal hydrolase;; Ubiquitin carboxyl-terminal hydrolase	Ubiquitin carboxyl-terminal hydrolase 21 GN=UBP21 OS=Arabidopsis thaliana (Mouse-ear cress) PE=2 SV=1	Uncharacterized protein {ECO:0000313|EMBL:EMJ10281.1} OS=Prunus persica (Peach) PE=4 SV=1	PREDICTED: uncharacterized protein LOC101303715 [Fragaria vesca subsp. vesca]
c23536.graph_c0	1.6867	1.89678	4.01994	5.26131	1	1.37631	up	--	--	--	K14572|0.0|vvi:100244657|similar to midasin-related	[R]	General function prediction only	AAA domain (dynein-related subfamily);; ATPase family associated with various cellular activities (AAA);; ATPase family associated with various cellular activities (AAA);; AAA ATPase domain;; AAA domain;; AAA domain;; AAA domain;; AAA domain;; Sigma-54 interaction domain;; ABC transporter;; AAA domain;; Sigma-54 interaction domain;; Zeta toxin;; Type II/IV secretion system protein;; Miro-like pro…	Nuclear pore complex protein NUP62 {ECO:0000303|PubMed:21189294} OS=Arabidopsis thaliana (Mouse-ear cress) PE=1 SV=1	Midasin {ECO:0000256|PIRNR:PIRNR010340} OS=Prunus persica (Peach) PE=3 SV=1	PREDICTED: LOW QUALITY PROTEIN: midasin-like [Fragaria vesca subsp. vesca]
c7733.graph_c0	4.00606	5.9326	22.2522	16.5201	1	1.97907	up	[R]	General function prediction only	Molecular Function: RNA binding (GO:0003723);; Molecular Function: RNA-directed DNA polymerase activity (GO:0003964);; Molecular Function: ATP binding (GO:0005524);; Molecular Function: GTP binding (GO:0005525);; Biological Process: RNA-dependent DNA replication (GO:0006278);; Molecular Function: kinase activity (GO:0016301);; Molecular Function: phosphotransferase activity, alcohol group as acce…	--	[U]	Intracellular trafficking, secretion, and vesicular transport	--	ADP-ribosylation factor GN=ARF OS=Vigna unguiculata (Cowpea) PE=2 SV=3	Uncharacterized protein {ECO:0000313|EnsemblPlants:MLOC_33833.1} OS=Hordeum vulgare var. distichum (Domesticated barley) PE=4 SV=1	hypothetical protein ZEAMMB73_332083 [Zea mays]
c20621.graph_c0	1.92369	0.961666	4.65965	2.70731	1	1.34992	up	--	--	--	--	--	--	F/Y rich C-terminus	--	Uncharacterized protein {ECO:0000313|EMBL:EMJ28449.1} OS=Prunus persica (Peach) PE=4 SV=1	PREDICTED: uncharacterized protein LOC101305752 [Fragaria vesca subsp. vesca]
c22081.graph_c0	2.14772	1.98305	6.39397	5.59326	1	1.54126	up	--	--	Biological Process: regulation of cyclin-dependent protein serine/threonine kinase activity (GO:0000079);; Cellular Component: nucleus (GO:0005634);; Molecular Function: protein kinase binding (GO:0019901);; Biological Process: cell division (GO:0051301);;	K06627|2e-99|vvi:100250548|hypothetical protein LOC100250548	[D]	Cell cycle control, cell division, chromosome partitioning	Cyclin, N-terminal domain;; Cyclin, C-terminal domain	Cyclin-A3-2 GN=CYCA3-2 OS=Arabidopsis thaliana (Mouse-ear cress) PE=2 SV=1	Uncharacterized protein {ECO:0000313|EMBL:EMJ25522.1} OS=Prunus persica (Peach) PE=3 SV=1	PREDICTED: cyclin-A3-2-like [Fragaria vesca subsp. vesca]
c30440.graph_c0	1.92362	2.92904	4.61313	8.2734	1	1.41459	up	[DR]	--	Biological Process: mitotic cell cycle (GO:0000278);; Biological Process: double-strand break repair via homologous recombination (GO:0000724);; Biological Process: DNA-dependent DNA replication (GO:0006261);; Biological Process: regulation of DNA replication (GO:0006275);; Biological Process: DNA methylation (GO:0006306);; Biological Process: mitotic recombination (GO:0006312);; Biological Proce…	--	[DR]	--	Mnd1 family	Meiotic nuclear division protein 1 homolog GN=MND1 OS=Arabidopsis thaliana (Mouse-ear cress) PE=1 SV=1	Uncharacterized protein {ECO:0000313|EMBL:EMJ04297.1} OS=Prunus persica (Peach) PE=4 SV=1	PREDICTED: meiotic nuclear division protein 1 homolog [Fragaria vesca subsp. vesca]
c31880.graph_c0	0.495761	1.19703	2.54194	3.40734	1	1.8302	up	[L]	Replication, recombination and repair	Molecular Function: DNA binding (GO:0003677);; Molecular Function: ATP binding (GO:0005524);; Biological Process: DNA replication (GO:0006260);; Molecular Function: nucleoside-triphosphatase activity (GO:0017111);;	K10737|1e-108|rcu:RCOM_0819630|DNA replication licensing factor MCM8, putative	[L]	Replication, recombination and repair	MCM N-terminal domain	Probable DNA helicase MCM8 GN=MCM8 OS=Arabidopsis thaliana (Mouse-ear cress) PE=2 SV=2	DNA replication licensing factor MCM8 {ECO:0000313|EMBL:EXC16277.1} OS=Morus notabilis PE=3 SV=1	PREDICTED: DNA helicase MCM8-like [Fragaria vesca subsp. vesca]
c19229.graph_c0	2.43526	4.76588	8.56159	13.5977	1	1.63305	up
c32291.graph_c0	0.533935	0.869014	1.95186	2.4883	1	1.67278	up	[L]	Replication, recombination and repair	Molecular Function: nucleic acid binding (GO:0003676);; Molecular Function: ATP binding (GO:0005524);; Biological Process: DNA-dependent DNA replication (GO:0006261);; Biological Process: DNA recombination (GO:0006310);; Molecular Function: ATP-dependent helicase activity (GO:0008026);;	K10901|1e-133|pop:POPTR_811227|hypothetical protein	[L]	Replication, recombination and repair	Helicase conserved C-terminal domain	ATP-dependent DNA helicase Q-like 1 GN=F10A16.2 OS=Arabidopsis thaliana (Mouse-ear cress) PE=2 SV=1	Uncharacterized protein {ECO:0000313|EMBL:EMJ07431.1} OS=Prunus persica (Peach) PE=4 SV=1	PREDICTED: ATP-dependent DNA helicase Q-like 1-like [Fragaria vesca subsp. vesca]
c19226.graph_c0	2.05633	2.27841	4.78364	6.55316	1	1.38954	up	--	--	Molecular Function: zinc ion binding (GO:0008270);;	K11271|0.0|vvi:100243575|hypothetical protein LOC100243575	[D]	Cell cycle control, cell division, chromosome partitioning	Uncharacterized conserved protein (DUF2036)	--	Uncharacterized protein {ECO:0000313|EMBL:EMJ20871.1} OS=Prunus persica (Peach) PE=4 SV=1	PREDICTED: sister chromatid cohesion protein DCC1-like [Fragaria vesca subsp. vesca]
c27652.graph_c0	16.8818	9.24233	38.2261	26.5908	1	1.30816	up	[L]	Replication, recombination and repair	--	K10739|1e-104|pop:POPTR_583163|hypothetical protein	[L]	Replication, recombination and repair	Replication protein A C terminal;; OB-fold nucleic acid binding domain	Replication protein A 32 kDa subunit A GN=T28I24.22 OS=Arabidopsis thaliana (Mouse-ear cress) PE=1 SV=2	Uncharacterized protein {ECO:0000313|EMBL:EMJ28654.1} OS=Prunus persica (Peach) PE=4 SV=1	PREDICTED: replication protein A 32 kDa subunit A-like [Fragaria vesca subsp. vesca]
c17021.graph_c0	0.900647	1.55607	3.05296	4.48121	1	1.62683	up	--	--	Molecular Function: zinc ion binding (GO:0008270);;	--	[L]	Replication, recombination and repair	BRCA1 C Terminus (BRCT) domain	BRCT domain-containing protein At4g02110 GN=At4g02110 OS=Arabidopsis thaliana (Mouse-ear cress) PE=3 SV=3	Uncharacterized protein {ECO:0000313|EMBL:EMJ00676.1} OS=Prunus persica (Peach) PE=4 SV=1	PREDICTED: uncharacterized protein LOC101306440 [Fragaria vesca subsp. vesca]
c8628.graph_c0	4.58183	2.81353	11.5046	8.10444	1	1.40591	up	--	--	Biological Process: ubiquitin-dependent protein catabolic process (GO:0006511);; Biological Process: multicellular organismal development (GO:0007275);; Biological Process: reproductive process (GO:0022414);; Cellular Component: intracellular part (GO:0044424);; Biological Process: anatomical structure development (GO:0048856);;	--	--	--	F-box-like;; F-box domain	F-box/LRR-repeat protein 17 GN=FBL17 OS=Arabidopsis thaliana (Mouse-ear cress) PE=1 SV=1	Uncharacterized protein {ECO:0000313|EMBL:EMJ00451.1} (Fragment) OS=Prunus persica (Peach) PE=4 SV=1	PREDICTED: F-box/LRR-repeat protein 17-like [Fragaria vesca subsp. vesca]
c29653.graph_c0	1.54818	7.79187	3.70441	22.4725	1	1.50017	up	--	--	Cellular Component: mitochondrion (GO:0005739);; Cellular Component: chloroplast (GO:0009507);; Biological Process: protein import into chloroplast stroma (GO:0045037);;	--	--	--	--	Protein TIC 20-IV, chloroplastic (Precursor) GN=TIC20-IV OS=Arabidopsis thaliana (Mouse-ear cress) PE=2 SV=1	Uncharacterized protein {ECO:0000313|EMBL:EMJ18010.1} (Fragment) OS=Prunus persica (Peach) PE=4 SV=1	PREDICTED: protein TIC 20-IV, chloroplastic-like [Fragaria vesca subsp. vesca]
c22665.graph_c0	2.6744	1.15902	6.8094	3.34991	1	1.4031	up	--	--	--	--	--	--	Domain of unknown function (DUF4487)	--	Uncharacterized protein {ECO:0000313|EMBL:EMJ28450.1} OS=Prunus persica (Peach) PE=4 SV=1	PREDICTED: uncharacterized protein LOC101299147 [Fragaria vesca subsp. vesca]
c23424.graph_c0	0.989243	0.751181	4.05224	2.17538	1	1.84523	up	[KL]	--	Molecular Function: DNA binding (GO:0003677);; Molecular Function: helicase activity (GO:0004386);; Molecular Function: ATP binding (GO:0005524);; Cellular Component: nucleus (GO:0005634);; Molecular Function: zinc ion binding (GO:0008270);; Cellular Component: chloroplast envelope (GO:0009941);; Molecular Function: transferase activity (GO:0016740);;	--	[KL]	--	SNF2 family N-terminal domain;; Helicase conserved C-terminal domain;; HIRAN domain;; Zinc finger, C3HC4 type (RING finger);; Zinc finger, C3HC4 type (RING finger);; Zinc finger, C3HC4 type (RING finger);; Ring finger domain;; DEAD/DEAH box helicase;; Type III restriction enzyme, res subunit	Putative SWI/SNF-related matrix-associated actin-dependent regulator of chromatin subfamily A member 3-like 3 GN=At5g43530 OS=Arabidopsis thaliana (Mouse-ear cress) PE=3 SV=1	Uncharacterized protein {ECO:0000313|EMBL:EMJ26646.1} OS=Prunus persica (Peach) PE=4 SV=1	PREDICTED: putative SWI/SNF-related matrix-associated actin-dependent regulator of chromatin subfamily A member 3-like 3-like [Fragaria vesca subsp. vesca]
c30334.graph_c0	0.915617	0.140686	16.0165	0.410732	1	3.95724	up	--	--	Molecular Function: peroxidase activity (GO:0004601);; Biological Process: response to oxidative stress (GO:0006979);; Molecular Function: heme binding (GO:0020037);; Molecular Function: metal ion binding (GO:0046872);; Biological Process: oxidation-reduction process (GO:0055114);;	K00430|0.0|rcu:RCOM_0172310|Peroxidase 16 precursor, putative (EC:1.11.1.7)	--	--	Peroxidase	Peroxidase 45 (Precursor) GN=F9N11.20 OS=Arabidopsis thaliana (Mouse-ear cress) PE=1 SV=1	Uncharacterized protein {ECO:0000313|EMBL:EMJ23866.1} OS=Prunus persica (Peach) PE=3 SV=1	PREDICTED: peroxidase 45-like [Fragaria vesca subsp. vesca]
c20845.graph_c1	1.821	3.21861	4.41418	9.55822	1	1.47752	up	--	--	--	--	[GMW]	--	Exostosin family	Probable glycosyltransferase At5g20260 GN=At5g20260 OS=Arabidopsis thaliana (Mouse-ear cress) PE=3 SV=3	Uncharacterized protein {ECO:0000313|EMBL:EMJ06308.1} OS=Prunus persica (Peach) PE=4 SV=1	PREDICTED: probable glycosyltransferase At5g20260-like [Fragaria vesca subsp. vesca]
c20170.graph_c0	1.78101	1.48892	6.64433	4.42958	1	1.76528	up	[R]	General function prediction only	Biological Process: cell division (GO:0051301);;	K11790|0.0|rcu:RCOM_1064120|Cell division cycle protein cdt2, putative	[S]	Function unknown	WD domain, G-beta repeat	Guanine nucleotide-binding protein subunit beta GN=OSJNBa0039O18.9 OS=Oryza sativa subsp. japonica (Rice) PE=1 SV=1	Uncharacterized protein {ECO:0000313|EMBL:EMJ16450.1} OS=Prunus persica (Peach) PE=4 SV=1	PREDICTED: denticleless protein homolog [Fragaria vesca subsp. vesca]/Ipomoea nil InbHLH2 mRNA for bHLH transcriptional factor, complete cds, strain:TKS
c8147.graph_c0	1.91163	2.78913	5.96194	8.37464	1	1.61623	up	--	--	--	--	--	--	--	--	Uncharacterized protein {ECO:0000313|EMBL:EMJ04808.1} OS=Prunus persica (Peach) PE=4 SV=1	PREDICTED: protein downstream neighbor of son homolog [Fragaria vesca subsp. vesca]
c30560.graph_c0	1.33642	2.58551	3.82118	7.80759	1	1.57659	up	--	--	Biological Process: DNA replication initiation (GO:0006270);; Biological Process: premeiotic DNA replication (GO:0006279);; Biological Process: DNA methylation (GO:0006306);; Biological Process: cell proliferation (GO:0008283);; Biological Process: gametophyte development (GO:0048229);; Biological Process: histone H3-K9 methylation (GO:0051567);;	K06628|0.0|rcu:RCOM_1750210|hypothetical protein	[L]	Replication, recombination and repair	CDC45-like protein	--	Uncharacterized protein {ECO:0000313|EMBL:EMJ00961.1} OS=Prunus persica (Peach) PE=4 SV=1	PREDICTED: cell division control protein 45 homolog [Fragaria vesca subsp. vesca]
c6000.graph_c0	0.808611	0.98922	2.39548	2.99253	1	1.589	up	--	--	--	--	[L]	Replication, recombination and repair	twin BRCT domain;; BRCA1 C Terminus (BRCT) domain	BRCT domain-containing protein At4g02110 GN=At4g02110 OS=Arabidopsis thaliana (Mouse-ear cress) PE=3 SV=3	Uncharacterized protein {ECO:0000313|EMBL:EMJ00676.1} OS=Prunus persica (Peach) PE=4 SV=1	PREDICTED: uncharacterized protein LOC101306440 [Fragaria vesca subsp. vesca]
c11456.graph_c0	7.40486	8.06078	23.8994	24.4624	1	1.65039	up	--	--	--	--	--	--	--	Proline-rich receptor-like protein kinase PERK14 GN=PERK14 OS=Arabidopsis thaliana (Mouse-ear cress) PE=2 SV=1	Uncharacterized protein {ECO:0000313|EMBL:EXC01251.1} OS=Morus notabilis PE=4 SV=1	PREDICTED: uncharacterized protein LOC101299426 [Fragaria vesca subsp. vesca]
c8834.graph_c0	2.03989	3.61192	11.9845	10.9644	1	2.03767	up	--	--	--	--	--	--	--	--	--	--
c23203.graph_c0	1.45723	1.02068	4.20144	3.10945	1	1.56185	up	[L]	Replication, recombination and repair	Molecular Function: hydrolase activity (GO:0016787);;	K10730|0.0|vvi:100256355|hypothetical protein LOC100256355	[L]	Replication, recombination and repair	DEAD/DEAH box helicase;; Helicase conserved C-terminal domain;; Type III restriction enzyme, res subunit	ATP-dependent DNA helicase Q-like 5 GN=F28L5.4 OS=Arabidopsis thaliana (Mouse-ear cress) PE=2 SV=2	Uncharacterized protein {ECO:0000313|EMBL:EMJ27639.1} OS=Prunus persica (Peach) PE=4 SV=1	PREDICTED: ATP-dependent DNA helicase Q-like 5-like [Fragaria vesca subsp. vesca]
c23238.graph_c0	2.0096	0.943488	6.84543	2.89224	1	1.72118	up	--	--	--	--	[DL]	--	--	--	Uncharacterized protein {ECO:0000313|EMBL:KDP20320.1} OS=Jatropha curcas (Barbados nut) PE=4 SV=1	PREDICTED: chromosome transmission fidelity protein 18 homolog [Fragaria vesca subsp. vesca]
c33168.graph_c0	0.609151	0.629178	2.07499	1.94125	1	1.70308	up	[L]	Replication, recombination and repair	Molecular Function: helicase activity (GO:0004386);; Biological Process: DNA metabolic process (GO:0006259);; Molecular Function: organic cyclic compound binding (GO:0097159);; Molecular Function: heterocyclic compound binding (GO:1901363);;	K10901|1e-170|vvi:100252922|hypothetical protein LOC100252922	[L]	Replication, recombination and repair	DEAD/DEAH box helicase	ATP-dependent DNA helicase Q-like 1 GN=F10A16.2 OS=Arabidopsis thaliana (Mouse-ear cress) PE=2 SV=1	Uncharacterized protein {ECO:0000313|EMBL:EMJ07431.1} OS=Prunus persica (Peach) PE=4 SV=1	PREDICTED: ATP-dependent DNA helicase Q-like 1-like [Fragaria vesca subsp. vesca]
c38283.graph_c0	0.210377	0.203184	0.74908	0.630269	1	1.74338	up	--	--	--	--	--	--	MULE transposase domain;; SWIM zinc finger;; Transposase, Mutator family	--	Uncharacterized protein {ECO:0000313|EMBL:EMJ11872.1} OS=Prunus persica (Peach) PE=4 SV=1	hypothetical protein PRUPE_ppa023172mg [Prunus persica]
c17204.graph_c0	0.779724	2.46676	1.64444	7.65799	1	1.52793	up	--	--	--	--	--	--	AP2 domain	Ethylene-responsive transcription factor ABR1 GN=MVP7.8 OS=Arabidopsis thaliana (Mouse-ear cress) PE=2 SV=1	Ethylene response factor 3 {ECO:0000313|EMBL:ADZ28106.1} OS=Malus domestica (Apple) PE=2 SV=1	PREDICTED: uncharacterized protein LOC101312215 isoform 1 [Fragaria vesca subsp. vesca]
c15403.graph_c0	0.61035	0.534899	1.75791	1.67318	1	1.58527	up	--	--	--	--	--	--	--	--	--	--
c17686.graph_c0	0.922949	1.40237	3.97344	4.41622	1	1.86215	up	[L]	Replication, recombination and repair	Biological Process: cytokinesis by cell plate formation (GO:0000911);; Molecular Function: DNA binding (GO:0003677);; Molecular Function: DNA topoisomerase type II (ATP-hydrolyzing) activity (GO:0003918);; Molecular Function: ATP binding (GO:0005524);; Cellular Component: chromosome (GO:0005694);; Biological Process: DNA topological change (GO:0006265);; Biological Process: DNA replication initia…	K03164|0.0|vvi:100253371|hypothetical protein LOC100253371	[B]	Chromatin structure and dynamics	DNA gyrase/topoisomerase IV, subunit A;; DNA gyrase B;; Toprim domain;; Histidine kinase-, DNA gyrase B-, and HSP90-like ATPase	DNA topoisomerase 2 GN=TOP2 OS=Arabidopsis thaliana (Mouse-ear cress) PE=2 SV=2	DNA topoisomerase 2 {ECO:0000256|RuleBase:RU000381} OS=Prunus persica (Peach) PE=3 SV=1	PREDICTED: DNA topoisomerase 2-like [Fragaria vesca subsp. vesca]
c22622.graph_c0	395.109	983.386	1052.85	3098.06	1	1.59954	up	[O]	Posttranslational modification, protein turnover, chaperones	Molecular Function: ATP binding (GO:0005524);; Biological Process: response to stress (GO:0006950);; Molecular Function: 2-alkenal reductase [NAD(P)] activity (GO:0032440);; Biological Process: oxidation-reduction process (GO:0055114);;	K03283|0.0|osa:4351208|Os11g0703900	[O]	Posttranslational modification, protein turnover, chaperones	Hsp70 protein;; NAD-specific glutamate dehydrogenase	Probable mediator of RNA polymerase II transcription subunit 37c GN=At3g12580 OS=Arabidopsis thaliana (Mouse-ear cress) PE=1 SV=1	Uncharacterized protein {ECO:0000313|EMBL:EMJ21407.1} OS=Prunus persica (Peach) PE=3 SV=1	PREDICTED: heat shock cognate 70 kDa protein-like [Fragaria vesca subsp. vesca]
c26130.graph_c0	9.93951	27.5682	41.1627	87.4807	1	1.79214	up	--	--	Cellular Component: nucleosome (GO:0000786);; Molecular Function: DNA binding (GO:0003677);; Cellular Component: nucleolus (GO:0005730);; Biological Process: nucleosome assembly (GO:0006334);; Molecular Function: protein heterodimerization activity (GO:0046982);;	K11251|9e-50|rcu:RCOM_0557200|histone h2a, putative	[B]	Chromatin structure and dynamics	Core histone H2A/H2B/H3/H4;; Histone-like transcription factor (CBF/NF-Y) and archaeal histone	Histone H2AX OS=Picea abies (Norway spruce) PE=2 SV=1	Histone H2A {ECO:0000256|RuleBase:RU003556} OS=Prunus persica (Peach) PE=3 SV=1	PREDICTED: histone H2AX-like [Fragaria vesca subsp. vesca]
c19801.graph_c0	0.660154	0.595076	1.84286	1.9002	1	1.57813	up	--	--	--	--	--	--	--	--	Uncharacterized protein {ECO:0000313|EMBL:EMJ09850.1} OS=Prunus persica (Peach) PE=4 SV=1	PREDICTED: uncharacterized protein LOC101298408 [Fragaria vesca subsp. vesca]
c19157.graph_c0	0.613435	0.466161	2.14766	1.49588	1	1.75799	up	[L]	Replication, recombination and repair	--	K10742|0.0|pop:POPTR_247435|hypothetical protein	[L]	Replication, recombination and repair	DNA replication factor Dna2;; AAA domain;; AAA domain;; PD-(D/E)XK nuclease superfamily;; AAA domain;; Part of AAA domain;; Domain of unknown function DUF83;; Viral (Superfamily 1) RNA helicase;; UvrD/REP helicase N-terminal domain	Regulator of nonsense transcripts 1 homolog GN=MQD22.15 OS=Arabidopsis thaliana (Mouse-ear cress) PE=1 SV=2	Uncharacterized protein {ECO:0000313|EMBL:EMJ22383.1} OS=Prunus persica (Peach) PE=4 SV=1	PREDICTED: DNA replication ATP-dependent helicase/nuclease DNA2-like [Fragaria vesca subsp. vesca]
c25265.graph_c0	12.4575	25.6172	38.1913	82.217	1	1.67007	up	[B]	Chromatin structure and dynamics	Cellular Component: nucleosome (GO:0000786);; Molecular Function: DNA binding (GO:0003677);; Cellular Component: nucleus (GO:0005634);; Biological Process: nucleosome assembly (GO:0006334);; Molecular Function: protein heterodimerization activity (GO:0046982);;	K11253|1e-34|zma:100192589|H3C4, H3C2, H3C3	[B]	Chromatin structure and dynamics	--	Histone H3.2 OS=Triticum aestivum (Wheat) PE=1 SV=2	Uncharacterized protein {ECO:0000313|EMBL:EOA34158.1} (Fragment) OS=Capsella rubella PE=4 SV=1	hypothetical protein CARUB_v10021660mg, partial [Capsella rubella]
c13172.graph_c0	16.9195	12.0922	124.726	38.8309	1	2.50513	up	[I]	Lipid transport and metabolism	Biological Process: biosynthetic process (GO:0009058);; Molecular Function: transferase activity, transferring alkyl or aryl (other than methyl) groups (GO:0016765);;	K02291|0.0|vvi:100252385|hypothetical protein LOC100252385	[I]	Lipid transport and metabolism	Squalene/phytoene synthase	Phytoene synthase, chloroplastic (Precursor) GN=PSY OS=Daucus carota (Wild carrot) PE=2 SV=1	Phytoene synthase protein {ECO:0000313|EMBL:ACR61392.1} OS=Fragaria ananassa (Strawberry) PE=2 SV=1	PREDICTED: phytoene synthase, chloroplastic-like [Fragaria vesca subsp. vesca]
c20524.graph_c0	30.9409	62.6546	71.5663	203.931	1	1.5636	up	[B]	Chromatin structure and dynamics	Cellular Component: nucleosome (GO:0000786);; Molecular Function: DNA binding (GO:0003677);; Cellular Component: nucleolus (GO:0005730);; Cellular Component: mitochondrion (GO:0005739);; Cellular Component: vacuolar membrane (GO:0005774);; Cellular Component: Golgi apparatus (GO:0005794);; Cellular Component: cytosol (GO:0005829);; Cellular Component: plasma membrane (GO:0005886);; Biological Pro…	K11254|1e-67|ppp:PHYPADRAFT_152862|HFO1503	[B]	Chromatin structure and dynamics	Core histone H2A/H2B/H3/H4;; TATA box binding protein associated factor (TAF)	Histone H4 OS=Glycine max (Soybean) PE=3 SV=1	Histone H4 {ECO:0000256|RuleBase:RU000528} OS=Zea mays (Maize) PE=3 SV=1	PREDICTED: histone H4-like isoform X2 [Setaria italica]
c30669.graph_c0	1.46965	1.943	4.43472	6.33331	1	1.66324	up	--	--	--	--	--	--	--	DNA-directed RNA polymerase II subunit 1 GN=F4B14.70 OS=Arabidopsis thaliana (Mouse-ear cress) PE=1 SV=3	Uncharacterized protein {ECO:0000313|EMBL:EMJ28859.1} OS=Prunus persica (Peach) PE=4 SV=1	PREDICTED: uncharacterized protein LOC101297531 [Fragaria vesca subsp. vesca]
c36157.graph_c0	0.336205	0.378827	1.17317	1.24423	1	1.76321	up	--	--	--	K02214|4e-41|rcu:RCOM_0192870|cell division control protein, putative (EC:2.7.11.23)	[L]	Replication, recombination and repair	--	--	Uncharacterized protein {ECO:0000313|EMBL:EMJ12028.1} OS=Prunus persica (Peach) PE=4 SV=1	PREDICTED: uncharacterized protein LOC101298433 [Fragaria vesca subsp. vesca]
c23980.graph_c0	1.29492	1.13485	3.58616	3.72733	1	1.59097	up	--	--	Molecular Function: nucleotide binding (GO:0000166);; Molecular Function: protein kinase activity (GO:0004672);; Biological Process: phosphorylation (GO:0016310);;	--	--	--	--	L-type lectin-domain containing receptor kinase IX.1 (Precursor) GN=LECRK91 OS=Arabidopsis thaliana (Mouse-ear cress) PE=2 SV=1	Uncharacterized protein {ECO:0000313|EMBL:EMJ00481.1} OS=Prunus persica (Peach) PE=3 SV=1	PREDICTED: TMV resistance protein N-like [Fragaria vesca subsp. vesca]
c31317.graph_c0	1.53191	0.375244	5.17951	1.23246	1	1.74469	up	--	--	--	--	--	--	--	--	Uncharacterized protein {ECO:0000313|EMBL:EMJ18528.1} OS=Prunus persica (Peach) PE=4 SV=1	PREDICTED: uncharacterized protein LOC101302188 [Fragaria vesca subsp. vesca]
c30007.graph_c0	3.36538	2.85956	7.4805	9.4601	1	1.44271	up	--	--	--	--	--	--	--	--	Uncharacterized protein {ECO:0000313|EMBL:EMJ11930.1} OS=Prunus persica (Peach) PE=4 SV=1	PREDICTED: uncharacterized protein LOC101303872 [Fragaria vesca subsp. vesca]
c13278.graph_c0	21.8991	35.3031	67.0353	117.16	1	1.69401	up	[F]	Nucleotide transport and metabolism	Molecular Function: ribonucleoside-diphosphate reductase activity, thioredoxin disulfide as acceptor (GO:0004748);; Biological Process: deoxyribonucleoside diphosphate metabolic process (GO:0009186);; Molecular Function: transition metal ion binding (GO:0046914);; Biological Process: oxidation-reduction process (GO:0055114);;	K10808|0.0|rcu:RCOM_1677000|ribonucleoside-diphosphate reductase small chain, putative (EC:1.17.4.1)	[F]	Nucleotide transport and metabolism	Ribonucleotide reductase, small chain	Ribonucleoside-diphosphate reductase small chain OS=Nicotiana tabacum (Common tobacco) PE=2 SV=1	Uncharacterized protein {ECO:0000313|EMBL:EMJ16863.1} OS=Prunus persica (Peach) PE=4 SV=1	PREDICTED: ribonucleoside-diphosphate reductase small chain-like [Fragaria vesca subsp. vesca]
c21793.graph_c0	2.42045	0.956951	9.69495	3.17797	1	1.92975	up	--	--	--	K03155|0.0|vvi:100246656|hypothetical protein LOC100246656	[L]	Replication, recombination and repair	Timeless protein C terminal region;; Timeless protein	--	Uncharacterized protein {ECO:0000313|EMBL:EMJ22077.1} OS=Prunus persica (Peach) PE=4 SV=1	hypothetical protein PRUPE_ppa016593mg [Prunus persica]
c16904.graph_c0	1.17957	1.59494	3.25924	5.36319	1	1.64015	up	[RTKL]	--	Molecular Function: nucleotide binding (GO:0000166);; Molecular Function: protein kinase activity (GO:0004672);;	K06632|0.0|vvi:100247725|hypothetical protein LOC100247725	[D]	Cell cycle control, cell division, chromosome partitioning	Protein kinase domain;; Protein tyrosine kinase	Wee1-like protein kinase GN=WEE1 OS=Arabidopsis thaliana (Mouse-ear cress) PE=1 SV=1	Uncharacterized protein {ECO:0000313|EMBL:EMJ02722.1} OS=Prunus persica (Peach) PE=3 SV=1	PREDICTED: wee1-like protein kinase-like [Fragaria vesca subsp. vesca]
c20451.graph_c0	0.715181	0.644679	2.06777	2.17622	1	1.64359	up	[L]	Replication, recombination and repair	Biological Process: microtubule cytoskeleton organization (GO:0000226);; Biological Process: cytokinesis (GO:0000910);; Molecular Function: microtubule binding (GO:0008017);;	--	[DZ]	--	Microtubule associated protein (MAP65/ASE1 family)	65-kDa microtubule-associated protein 3 GN=K17N15.15 OS=Arabidopsis thaliana (Mouse-ear cress) PE=1 SV=1	Uncharacterized protein {ECO:0000313|EMBL:EMJ21424.1} OS=Prunus persica (Peach) PE=4 SV=1	PREDICTED: 65-kDa microtubule-associated protein 3-like [Fragaria vesca subsp. vesca]
c26514.graph_c0	32.2968	9.69706	90.4763	32.8037	1	1.5482	up	[O]	Posttranslational modification, protein turnover, chaperones	Molecular Function: metal ion binding (GO:0046872);;	--	[O]	Posttranslational modification, protein turnover, chaperones	Ring finger domain;; Zinc finger, C3HC4 type (RING finger);; Zinc finger, C3HC4 type (RING finger);; zinc-RING finger domain;; Zinc finger, C3HC4 type (RING finger)	E3 ubiquitin-protein ligase RMA1H1 GN=RMA1H1 OS=Capsicum annuum (Bell pepper) PE=1 SV=1	Uncharacterized protein {ECO:0000313|EMBL:EMJ13100.1} OS=Prunus persica (Peach) PE=4 SV=1	PREDICTED: E3 ubiquitin-protein ligase RMA1H1-like [Fragaria vesca subsp. vesca]
c23012.graph_c0	0.991811	1.75615	3.5315	5.94274	1	1.79468	up	--	--	--	--	--	--	--	Tubulin alpha-3 chain GN=TUBA3 OS=Zea mays (Maize) PE=2 SV=1	Uncharacterized protein {ECO:0000313|EMBL:EMJ04366.1} (Fragment) OS=Prunus persica (Peach) PE=4 SV=1	PREDICTED: uncharacterized protein LOC101314605 [Fragaria vesca subsp. vesca]
c19258.graph_c0	2.97985	1.58196	10.7408	5.40791	1	1.8239	up	[LO]	--	--	K02213|0.0|pop:POPTR_1067946|hypothetical protein	[LD]	--	AAA domain;; CDC6, C terminal	Origin of replication complex subunit 1 {ECO:0000303|PubMed:10996242} OS=Oryza sativa subsp. japonica (Rice) PE=2 SV=1	Cell division control, Cdc6 isoform 2 {ECO:0000313|EMBL:EOY33759.1} OS=Theobroma cacao (Cacao) PE=4 SV=1	PREDICTED: cell division control protein 6 homolog [Fragaria vesca subsp. vesca]
c30349.graph_c0	2.57941	2.05159	5.29452	7.11265	1	1.41818	up	--	--	--	--	--	--	--	--	--	PREDICTED: uncharacterized protein LOC101305360 [Fragaria vesca subsp. vesca]
c31907.graph_c0	0.770056	0.578454	2.47381	2.00544	1	1.73309	up	--	--	--	--	--	--	--	--	--	--
c21167.graph_c0	2.20619	0.999477	6.50789	3.47912	1	1.63628	up	--	--	Biological Process: single-organism process (GO:0044699);;	--	[R]	General function prediction only	Leucine Rich repeat;; Leucine Rich repeat;; Leucine rich repeat;; Leucine Rich Repeat	Protein TONSOKU GN=MVE11.9 OS=Arabidopsis thaliana (Mouse-ear cress) PE=1 SV=2	Uncharacterized protein {ECO:0000313|EMBL:EMJ17609.1} OS=Prunus persica (Peach) PE=4 SV=1	PREDICTED: protein TONSOKU-like [Fragaria vesca subsp. vesca]
c24125.graph_c0	0.918702	1.26326	3.08933	4.39881	1	1.78521	up	[DO]	--	--	K02365|0.0|vvi:100259948|hypothetical protein LOC100259948	[D]	Cell cycle control, cell division, chromosome partitioning	Peptidase family C50;; Peptidase family C50	Separase GN=F7H19.150 OS=Arabidopsis thaliana (Mouse-ear cress) PE=2 SV=1	Uncharacterized protein {ECO:0000313|EMBL:EMJ26860.1} OS=Prunus persica (Peach) PE=4 SV=1	PREDICTED: uncharacterized protein LOC101294643 [Fragaria vesca subsp. vesca]
c28065.graph_c0	9.06385	9.19744	31.7048	32.0825	0.819575	1.80885	up	[L]	Replication, recombination and repair	Molecular Function: DNA binding (GO:0003677);; Cellular Component: nucleus (GO:0005634);; Biological Process: DNA replication (GO:0006260);;	K07466|0.0|rcu:RCOM_1469680|replication factor A 1, rfa1, putative	[L]	Replication, recombination and repair	Replication factor-A C terminal domain;; Replication factor-A protein 1, N-terminal domain;; OB-fold nucleic acid binding domain	Replication protein A 70 kDa DNA-binding subunit B GN=F13G24.220 OS=Arabidopsis thaliana (Mouse-ear cress) PE=3 SV=1	Uncharacterized protein {ECO:0000313|EMBL:EMJ12078.1} OS=Prunus persica (Peach) PE=4 SV=1	PREDICTED: replication protein A 70 kDa DNA-binding subunit-like [Fragaria vesca subsp. vesca]
c17750.graph_c0	2.27652	0.870313	5.47149	3.05908	1	1.43243	up	--	--	--	K11985|4e-78|vvi:100265462|hypothetical protein LOC100265462	[O]	Posttranslational modification, protein turnover, chaperones	Ring finger domain	--	Uncharacterized protein {ECO:0000313|EMBL:EMJ20371.1} OS=Prunus persica (Peach) PE=4 SV=1	PREDICTED: uncharacterized protein LOC101309683 [Fragaria vesca subsp. vesca]
c24095.graph_c0	2.84992	2.40842	9.47109	8.49624	1	1.77495	up	--	--	--	--	--	--	--	--	--	PREDICTED: uncharacterized protein LOC101305487 [Fragaria vesca subsp. vesca]
c29791.graph_c0	1.08437	1.98549	9.32447	7.02285	1	2.43169	up	--	--	Molecular Function: oxidoreductase activity (GO:0016491);; Molecular Function: metal ion binding (GO:0046872);;	--	[QI]	--	Cytochrome P450	Cytochrome P450 704C1 GN=CYP704C1 OS=Pinus taeda (Loblolly pine) PE=2 SV=1	Uncharacterized protein {ECO:0000313|EMBL:KDO85884.1} OS=Citrus sinensis (Sweet orange) PE=4 SV=1	PREDICTED: cytochrome P450 704C1-like [Fragaria vesca subsp. vesca]
c25041.graph_c0	17.3166	40.2605	48.2672	142.914	1	1.73942	up	[B]	Chromatin structure and dynamics	Cellular Component: nucleosome (GO:0000786);; Molecular Function: DNA binding (GO:0003677);; Cellular Component: nucleus (GO:0005634);; Biological Process: nucleosome assembly (GO:0006334);; Biological Process: cell proliferation (GO:0008283);; Cellular Component: plastid (GO:0009536);; Molecular Function: protein heterodimerization activity (GO:0046982);;	K11253|8e-52|zma:100192589|H3C4, H3C2, H3C3	[B]	Chromatin structure and dynamics	Core histone H2A/H2B/H3/H4	Histone H3.2 GN=B34 OS=Nicotiana tabacum (Common tobacco) PE=1 SV=1	Uncharacterized protein {ECO:0000313|EnsemblPlants:Traes_7DS_ED407C2E7.3} (Fragment) OS=Triticum aestivum (Wheat) PE=4 SV=1	PREDICTED: histone H3.2-like, partial [Tarenaya hassleriana]
c28498.graph_c0	6.3897	1.69406	16.4881	6.0277	1	1.47066	up	[S]	Function unknown	--	--	[W]	Extracellular structures	--	Mitochondrial import inner membrane translocase subunit TIM17-2 GN=TIM17-2 OS=Arabidopsis thaliana (Mouse-ear cress) PE=1 SV=2	Uncharacterized protein {ECO:0000313|EMBL:EMT32835.1} OS=Aegilops tauschii (Tausch's goatgrass) PE=4 SV=1	PREDICTED: collagen alpha-2(IV) chain-like [Fragaria vesca subsp. vesca]
c25010.graph_c0	49.7073	73.0231	137.925	260.513	1	1.70322	up	[O]	Posttranslational modification, protein turnover, chaperones	Molecular Function: ATP binding (GO:0005524);; Cellular Component: mitochondrion (GO:0005739);; Biological Process: protein folding (GO:0006457);; Biological Process: response to stress (GO:0006950);; Molecular Function: unfolded protein binding (GO:0051082);;	K04043|0.0|vvi:100250929|similar to Heat shock 70 kDa protein, mitochondrial	[O]	Posttranslational modification, protein turnover, chaperones	Hsp70 protein	Heat shock 70 kDa protein, mitochondrial (Precursor) OS=Phaseolus vulgaris (Kidney bean) PE=1 SV=1	Uncharacterized protein {ECO:0000313|EMBL:EMJ03002.1} OS=Prunus persica (Peach) PE=3 SV=1	PREDICTED: heat shock 70 kDa protein, mitochondrial-like [Fragaria vesca subsp. vesca]
c22099.graph_c0	0.836432	1.72786	5.69838	6.19097	1	2.22976	up	[QR]	--	--	K00565|1e-46|ath:AT3G20650|mRNA capping enzyme family protein	[A]	RNA processing and modification	mRNA capping enzyme	mRNA cap guanine-N7 methyltransferase 1 GN=At3g20650 OS=Arabidopsis thaliana (Mouse-ear cress) PE=2 SV=1	mRNA cap guanine-N7 methyltransferase {ECO:0000256|PIRNR:PIRNR028762} OS=Prunus persica (Peach) PE=3 SV=1	PREDICTED: mRNA cap guanine-N7 methyltransferase 1-like [Fragaria vesca subsp. vesca]
c8607.graph_c0	2.0364	0.809845	8.22338	2.91321	1	1.96698	up	[R]	General function prediction only	Biological Process: DNA-dependent DNA replication (GO:0006261);; Biological Process: flower development (GO:0009908);; Biological Process: regulation of gene expression (GO:0010468);; Biological Process: histone lysine methylation (GO:0034968);; Biological Process: regulation of cell cycle (GO:0051726);;	K11274|0.0|rcu:RCOM_1132790|WD-repeat protein, putative	[R]	General function prediction only	WD domain, G-beta repeat;; Protein of unknown function (DUF3639);; Eukaryotic translation initiation factor eIF2A;; IKI3 family	Protein Mut11 GN=Mut11 OS=Chlamydomonas reinhardtii (Chlamydomonas smithii) PE=2 SV=1	Uncharacterized protein {ECO:0000313|EMBL:EMJ12204.1} OS=Prunus persica (Peach) PE=4 SV=1	PREDICTED: WD repeat and HMG-box DNA-binding protein 1-like [Fragaria vesca subsp. vesca]/Morus notabilis WD repeat and HMG-box DNA-binding protein 1 partial mRNA
c16025.graph_c0	0.21437	1.61031	0.71241	5.81786	1	1.85513	up	--	--	--	--	--	--	--	Protein IDA (Precursor) GN=IDA OS=Arabidopsis thaliana (Mouse-ear cress) PE=2 SV=1	Uncharacterized protein {ECO:0000313|EMBL:EMJ25412.1} OS=Prunus persica (Peach) PE=4 SV=1	PREDICTED: protein IDA [Prunus mume]
c26444.graph_c0	6.98358	6.83354	19.1469	24.7114	1	1.66723	up	--	--	--	--	[O]	Posttranslational modification, protein turnover, chaperones	--	DnaJ protein homolog 2 (Precursor) GN=LDJ2 OS=Allium porrum (Leek) PE=2 SV=1	Uncharacterized protein {ECO:0000313|EMBL:AFK42012.1} OS=Medicago truncatula (Barrel medic) PE=2 SV=1	PREDICTED: dnaJ protein homolog [Fragaria vesca subsp. vesca]
c24739.graph_c0	45.3989	61.846	96.4061	228.02	1	1.59761	up	[J]	Translation, ribosomal structure and biogenesis	Molecular Function: translation elongation factor activity (GO:0003746);; Molecular Function: GTPase activity (GO:0003924);; Molecular Function: GTP binding (GO:0005525);; Biological Process: GTP catabolic process (GO:0006184);; Biological Process: translational elongation (GO:0006414);; Cellular Component: chloroplast (GO:0009507);;	K02355|0.0|rcu:RCOM_1679710|translation elongation factor G, putative	[J]	Translation, ribosomal structure and biogenesis	Elongation factor Tu GTP binding domain;; Elongation factor G, domain IV;; Elongation Factor G, domain II;; Elongation factor G C-terminus;; Elongation factor Tu domain 2;; TPR repeat;; Tetratricopeptide repeat;; Tetratricopeptide repeat;; Tetratricopeptide repeat;; Tetratricopeptide repeat;; Tetratricopeptide repeat;; Tetratricopeptide repeat;; Tetratricopeptide repeat;; Tetratricopeptide repeat…	Elongation factor G-1, chloroplastic (Precursor) GN=fusA1 OS=Glycine max (Soybean) PE=1 SV=2	Uncharacterized protein {ECO:0000313|EMBL:EMJ11552.1} OS=Prunus persica (Peach) PE=3 SV=1	PREDICTED: elongation factor G, chloroplastic-like [Fragaria vesca subsp. vesca]
c12546.graph_c0	5.10624	3.27512	21.0683	12.1783	1	1.99001	up	[V]	Defense mechanisms	Molecular Function: transmembrane transporter activity (GO:0022857);; Biological Process: transmembrane transport (GO:0055085);;	--	[R]	General function prediction only	MatE;; Polysaccharide biosynthesis C-terminal domain	MATE efflux family protein FRD3 OS=Arabidopsis thaliana (Mouse-ear cress) PE=1 SV=1	MATE efflux family protein {ECO:0000256|RuleBase:RU004914} OS=Prunus persica (Peach) PE=3 SV=1	PREDICTED: MATE efflux family protein FRD3-like [Fragaria vesca subsp. vesca]
c20764.graph_c0	1.20457	1.07784	4.75078	4.02087	1	1.94631	up	--	--	--	--	[P]	Inorganic ion transport and metabolism	Tesmin/TSO1-like CXC domain, cysteine-rich domain	Protein tesmin/TSO1-like CXC 2 OS=Arabidopsis thaliana (Mouse-ear cress) PE=1 SV=1	Uncharacterized protein {ECO:0000313|EMBL:EMJ26483.1} OS=Prunus persica (Peach) PE=4 SV=1	PREDICTED: CRC domain-containing protein TSO1-like [Prunus mume]
c23240.graph_c0	4.47811	2.46046	15.9024	9.18881	1	1.85376	up	[L]	Replication, recombination and repair	Molecular Function: DNA binding (GO:0003677);; Molecular Function: DNA (cytosine-5-)-methyltransferase activity (GO:0003886);; Cellular Component: nucleus (GO:0005634);; Molecular Function: transferase activity, transferring acyl groups (GO:0016746);; Biological Process: C-5 methylation of cytosine (GO:0090116);;	K00558|0.0|rcu:RCOM_1176970|DNA (cytosine-5)-methyltransferase, putative (EC:2.3.1.97)	--	--	Cytosine specific DNA methyltransferase replication foci domain;; C-5 cytosine-specific DNA methylase;; BAH domain	DNA (cytosine-5)-methyltransferase 1 GN=At5g49160 OS=Arabidopsis thaliana (Mouse-ear cress) PE=1 SV=1	Cytosine-specific methyltransferase {ECO:0000256|RuleBase:RU000417} OS=Fragaria ananassa (Strawberry) PE=2 SV=1	PREDICTED: DNA (cytosine-5)-methyltransferase 1-like [Fragaria vesca subsp. vesca]
c20820.graph_c0	1.1955	0.752767	2.62917	2.81942	1	1.47836	up	[D]	Cell cycle control, cell division, chromosome partitioning	Biological Process: regulation of cyclin-dependent protein serine/threonine kinase activity (GO:0000079);; Cellular Component: nucleus (GO:0005634);; Cellular Component: cytoplasm (GO:0005737);; Molecular Function: protein kinase binding (GO:0019901);; Biological Process: cell division (GO:0051301);;	--	[D]	Cell cycle control, cell division, chromosome partitioning	Cyclin, N-terminal domain;; Cyclin, C-terminal domain	Putative cyclin-A3-1 GN=CYCA3-1 OS=Arabidopsis thaliana (Mouse-ear cress) PE=3 SV=1	Cyclin A3.1 family protein {ECO:0000313|EMBL:ERP52655.1} OS=Populus trichocarpa (Western balsam poplar) PE=3 SV=1	PREDICTED: putative cyclin-A3-1-like [Fragaria vesca subsp. vesca]
c21673.graph_c0	0.584747	0.702804	3.96429	2.64494	1	2.37228	up	--	--	--	--	--	--	--	--	DNA double-strand break repair rad50 ATPase, putative isoform 1 {ECO:0000313|EMBL:EOY07329.1} OS=Theobroma cacao (Cacao) PE=4 SV=1	PREDICTED: uncharacterized protein LOC101299605 [Fragaria vesca subsp. vesca]
c27897.graph_c0	5.5654	6.40161	27.0495	24.6014	1	2.11776	up	[S]	Function unknown	--	K10735|2e-83|pop:POPTR_721056|hypothetical protein	[L]	Replication, recombination and repair	GINS complex protein	--	Uncharacterized protein {ECO:0000313|EMBL:EMJ26079.1} OS=Prunus persica (Peach) PE=4 SV=1	PREDICTED: DNA replication complex GINS protein SLD5-like [Fragaria vesca subsp. vesca]
c8454.graph_c0	0.988615	1.37605	9.50846	5.30868	1	2.66473	up	--	--	--	--	--	--	--	--	Uncharacterized protein {ECO:0000313|EMBL:EMJ28750.1} OS=Prunus persica (Peach) PE=4 SV=1	PREDICTED: uncharacterized protein LOC103323479 [Prunus mume]
c23913.graph_c1	0.850616	2.25518	4.43979	8.73409	1	2.09877	up	--	--	Molecular Function: nucleic acid binding (GO:0003676);; Molecular Function: beta-galactosidase activity (GO:0004565);; Biological Process: carbohydrate metabolic process (GO:0005975);; Molecular Function: zinc ion binding (GO:0008270);; Biological Process: DNA integration (GO:0015074);; Molecular Function: transferase activity, transferring hexosyl groups (GO:0016758);; Molecular Function: carboh…	--	[R]	General function prediction only	Reverse transcriptase (RNA-dependent DNA polymerase);; Reverse transcriptase (RNA-dependent DNA polymerase)	Endonuclease OS=Nicotiana tabacum (Common tobacco) PE=2 SV=1	Gag-pol polyprotein {ECO:0000313|EMBL:AFP55546.1} OS=Rosa rugosa (Rugosa rose) PE=4 SV=1	gag-pol polyprotein [Rosa rugosa]
c26430.graph_c0	8.09861	25.8874	30.9797	101.251	1	1.97212	up	[F]	Nucleotide transport and metabolism	Molecular Function: thymidine kinase activity (GO:0004797);; Molecular Function: ATP binding (GO:0005524);; Biological Process: DNA replication (GO:0006260);; Biological Process: nucleotide biosynthetic process (GO:0009165);; Biological Process: phosphorylation (GO:0016310);;	K00857|1e-119|rcu:RCOM_1120040|thymidine kinase, putative (EC:2.7.1.21)	[F]	Nucleotide transport and metabolism	Thymidine kinase	Thymidine kinase GN=OSJNBa0090O10.3 OS=Oryza sativa subsp. japonica (Rice) PE=2 SV=2	Thymidine kinase {ECO:0000256|RuleBase:RU000544} OS=Prunus persica (Peach) PE=3 SV=1	PREDICTED: thymidine kinase-like [Fragaria vesca subsp. vesca]
c25885.graph_c0	0.848232	22.4605	7.75201	88.0708	1	2.0602	up	--	--	Molecular Function: ATP binding (GO:0005524);; Cellular Component: cell wall (GO:0005618);; Cellular Component: nucleolus (GO:0005730);; Cellular Component: mitochondrion (GO:0005739);; Cellular Component: cytosol (GO:0005829);; Cellular Component: plasma membrane (GO:0005886);; Biological Process: protein folding (GO:0006457);; Biological Process: response to water deprivation (GO:0009414);; Bio…	K04079|1e-22|pop:POPTR_592912|hypothetical protein	[O]	Posttranslational modification, protein turnover, chaperones	Hsp90 protein	Heat shock protein 82 (Fragment) GN=HSP82 OS=Nicotiana tabacum (Common tobacco) PE=1 SV=1	Heat shock protein hsp82 {ECO:0000313|EMBL:CAA78738.1} (Fragment) OS=Oryza sativa (Rice) PE=4 SV=1	PREDICTED: heat shock protein 83-like [Fragaria vesca subsp. vesca]
c17331.graph_c0	1.47534	1.60192	3.74407	6.28722	1	1.70466	up	--	--	--	--	[R]	General function prediction only	twin BRCT domain;; Zinc finger, C3HC4 type (RING finger);; BRCA1 C Terminus (BRCT) domain;; Zinc finger, C3HC4 type (RING finger);; Ring finger domain	BRCT domain-containing protein At4g02110 GN=At4g02110 OS=Arabidopsis thaliana (Mouse-ear cress) PE=3 SV=3	Uncharacterized protein {ECO:0000313|EMBL:EMJ18428.1} OS=Prunus persica (Peach) PE=4 SV=1	PREDICTED: uncharacterized protein LOC103329696 [Prunus mume]
c5968.graph_c0	1.29074	0.499941	6.37391	1.96545	1	2.21903	up	--	--	Biological Process: cellular process (GO:0009987);;	--	--	--	--	--	Uncharacterized protein {ECO:0000313|EMBL:EMJ22478.1} OS=Prunus persica (Peach) PE=4 SV=1	PREDICTED: uncharacterized protein LOC103411565 isoform X1 [Malus domestica]
c22399.graph_c0	2.57848	1.14863	10.9105	4.54932	1	2.05149	up	[RTKL]	--	Molecular Function: protein serine/threonine kinase activity (GO:0004674);; Molecular Function: ATP binding (GO:0005524);; Biological Process: protein phosphorylation (GO:0006468);;	K02214|0.0|vvi:100261519|hypothetical protein LOC100261519	[L]	Replication, recombination and repair	Protein kinase domain;; Protein tyrosine kinase	Cyclin-dependent kinase F-4 OS=Oryza sativa subsp. japonica (Rice) PE=2 SV=1	Putative uncharacterized protein {ECO:0000313|EMBL:CBI16676.3} OS=Vitis vinifera (Grape) PE=4 SV=1	PREDICTED: uncharacterized protein LOC101312295 [Fragaria vesca subsp. vesca]
c31217.graph_c0	0.553049	0.99706	2.20552	3.95702	1	1.99981	up	--	--	--	--	--	--	--	--	Uncharacterized protein {ECO:0000313|EnsemblPlants:GLYMA13G04960.1} OS=Glycine max (Soybean) PE=4 SV=1	--
c26185.graph_c0	1.56858	28.5315	9.1597	114.719	1	2.06021	up	[O]	Posttranslational modification, protein turnover, chaperones	Molecular Function: ATP binding (GO:0005524);; Cellular Component: cell wall (GO:0005618);; Cellular Component: cytosol (GO:0005829);; Cellular Component: plasma membrane (GO:0005886);; Biological Process: protein folding (GO:0006457);; Biological Process: response to heat (GO:0009408);; Biological Process: defense response to bacterium (GO:0042742);; Biological Process: response to arsenic-conta…	K04079|3e-64|rcu:RCOM_1582180|heat shock protein, putative	[O]	Posttranslational modification, protein turnover, chaperones	Hsp90 protein	Heat shock protein 82 (Fragment) GN=HSP82 OS=Nicotiana tabacum (Common tobacco) PE=1 SV=1	Uncharacterized protein {ECO:0000313|EMBL:KGN57413.1} OS=Cucumis sativus (Cucumber) PE=4 SV=1	PREDICTED: heat shock protein 83-like [Fragaria vesca subsp. vesca]
c30876.graph_c0	0.529578	1.59124	1.75993	6.53291	1	1.97738	up	--	--	--	--	--	--	--	--	--	--
c26263.graph_c0	3.84188	5.46813	13.91	22.6991	1	1.9807	up	--	--	--	--	--	--	--	--	--	--
c12590.graph_c0	4.74954	1.28263	13.8534	5.32643	1	1.66142	up	[L]	Replication, recombination and repair	Molecular Function: DNA binding (GO:0003677);; Molecular Function: DNA helicase activity (GO:0003678);; Molecular Function: ATP binding (GO:0005524);; Cellular Component: nucleus (GO:0005634);; Biological Process: DNA replication initiation (GO:0006270);; Biological Process: DNA duplex unwinding (GO:0032508);; Cellular Component: MCM complex (GO:0042555);;	K02542|0.0|pop:POPTR_797236|hypothetical protein	[L]	Replication, recombination and repair	MCM2/3/5 family;; MCM N-terminal domain	DNA replication licensing factor MCM6 GN=MCM6 OS=Arabidopsis thaliana (Mouse-ear cress) PE=1 SV=1	Uncharacterized protein {ECO:0000313|EMBL:EMJ15841.1} OS=Prunus persica (Peach) PE=3 SV=1	PREDICTED: DNA replication licensing factor MCM6-like [Fragaria vesca subsp. vesca]
c15404.graph_c0	7.35906	14.5243	30.8714	60.6509	1	2.07356	up	[F]	Nucleotide transport and metabolism	Molecular Function: ribonucleoside-diphosphate reductase activity, thioredoxin disulfide as acceptor (GO:0004748);; Molecular Function: ATP binding (GO:0005524);; Cellular Component: ribonucleoside-diphosphate reductase complex (GO:0005971);; Biological Process: DNA replication (GO:0006260);; Biological Process: oxidation-reduction process (GO:0055114);;	K10807|0.0|pop:POPTR_801022|ribonucleoside-diphosphate reductase (EC:1.17.4.1)	[F]	Nucleotide transport and metabolism	Ribonucleotide reductase, barrel domain;; Ribonucleotide reductase, all-alpha domain;; ATP cone domain	Ribonucleoside-diphosphate reductase large subunit {ECO:0000303|PubMed:10542051} OS=Arabidopsis thaliana (Mouse-ear cress) PE=1 SV=1	Ribonucleoside-diphosphate reductase {ECO:0000256|RuleBase:RU003410} OS=Prunus persica (Peach) PE=3 SV=1	PREDICTED: ribonucleoside-diphosphate reductase large subunit-like [Fragaria vesca subsp. vesca]
c29832.graph_c0	4.4697	1.61262	17.8468	6.73613	1	2.01171	up	[L]	Replication, recombination and repair	Molecular Function: DNA binding (GO:0003677);; Molecular Function: DNA helicase activity (GO:0003678);; Molecular Function: ATP binding (GO:0005524);; Cellular Component: nucleus (GO:0005634);; Cellular Component: cytoplasm (GO:0005737);; Biological Process: DNA unwinding involved in DNA replication (GO:0006268);; Biological Process: DNA replication initiation (GO:0006270);; Biological Process: D…	K02210|0.0|vvi:100267599|hypothetical protein LOC100267599	[L]	Replication, recombination and repair	MCM2/3/5 family;; MCM N-terminal domain;; Magnesium chelatase, subunit ChlI	DNA replication licensing factor MCM7 GN=MCM7 OS=Oryza sativa subsp. indica (Rice) PE=3 SV=1	Uncharacterized protein {ECO:0000313|EMBL:EMJ00913.1} OS=Prunus persica (Peach) PE=3 SV=1	PREDICTED: protein PROLIFERA-like [Fragaria vesca subsp. vesca]
c23238.graph_c1	1.89614	0.986088	7.5409	4.13839	1	2.01759	up	[L]	Replication, recombination and repair	Molecular Function: nucleotide binding (GO:0000166);;	K11269|0.0|rcu:RCOM_1020420|chromosome transmission fidelity factor, putative	[DL]	--	ATPase family associated with various cellular activities (AAA);; Rad17 cell cycle checkpoint protein;; AAA domain;; Holliday junction DNA helicase ruvB N-terminus	Replication factor C subunit 1 GN=RFC1 OS=Oryza sativa subsp. japonica (Rice) PE=2 SV=2	Chromosome transmission fidelity protein 18-like protein {ECO:0000313|EMBL:EXC20805.1} OS=Morus notabilis PE=4 SV=1	PREDICTED: chromosome transmission fidelity protein 18 homolog [Fragaria vesca subsp. vesca]
c29330.graph_c0	6.22658	4.02248	13.3261	16.8985	1	1.55341	up	[V]	Defense mechanisms	Biological Process: drug transmembrane transport (GO:0006855);; Molecular Function: drug transmembrane transporter activity (GO:0015238);; Molecular Function: antiporter activity (GO:0015297);; Cellular Component: membrane (GO:0016020);;	--	[R]	General function prediction only	MatE	Protein TRANSPARENT TESTA 12 GN=F17J16_80 OS=Arabidopsis thaliana (Mouse-ear cress) PE=2 SV=1	MATE efflux family protein {ECO:0000256|RuleBase:RU004914} (Fragment) OS=Prunus persica (Peach) PE=3 SV=1	PREDICTED: protein TRANSPARENT TESTA 12-like [Fragaria vesca subsp. vesca]
c17686.graph_c1	1.26319	1.17216	3.70406	4.94983	1	1.82863	up	--	--	Biological Process: metabolic process (GO:0008152);; Molecular Function: isomerase activity (GO:0016853);; Molecular Function: organic cyclic compound binding (GO:0097159);; Molecular Function: heterocyclic compound binding (GO:1901363);;	K03164|6e-25|pop:POPTR_557797|hypothetical protein	[B]	Chromatin structure and dynamics	--	DNA topoisomerase 2 GN=TOP2 OS=Pisum sativum (Garden pea) PE=2 SV=1	DNA topoisomerase 2 {ECO:0000256|RuleBase:RU000381} OS=Prunus persica (Peach) PE=3 SV=1	PREDICTED: DNA topoisomerase 2-like [Fragaria vesca subsp. vesca]
c25983.graph_c0	3.92139	40.0823	17.5232	173.371	1	2.13413	up	[O]	Posttranslational modification, protein turnover, chaperones	Molecular Function: ATP binding (GO:0005524);; Cellular Component: cytoplasm (GO:0005737);; Biological Process: protein folding (GO:0006457);; Biological Process: response to stress (GO:0006950);; Molecular Function: unfolded protein binding (GO:0051082);;	K04079|0.0|rcu:RCOM_1582180|heat shock protein, putative	[O]	Posttranslational modification, protein turnover, chaperones	Hsp90 protein	Heat shock protein 83 GN=HSP83A OS=Ipomoea nil (Japanese morning glory) PE=2 SV=1	Uncharacterized protein {ECO:0000313|EnsemblPlants:Solyc03g007890.2.1} OS=Solanum lycopersicum (Tomato) PE=3 SV=1	PREDICTED: heat shock protein 83-like [Fragaria vesca subsp. vesca]
c14425.graph_c0	0.281864	0.635195	2.1076	2.78168	1	2.43047	up	--	--	--	--	--	--	--	--	--	--
c25869.graph_c0	16.0597	36.3025	41.8455	162.016	1	1.96635	up	--	--	Cellular Component: nucleosome (GO:0000786);; Molecular Function: DNA binding (GO:0003677);; Cellular Component: nucleolus (GO:0005730);; Biological Process: nucleosome assembly (GO:0006334);; Biological Process: calcium ion transport (GO:0006816);; Biological Process: Golgi organization (GO:0007030);; Biological Process: response to salt stress (GO:0009651);; Molecular Function: protein heterodi…	K11251|5e-81|rcu:RCOM_1433070|histone h2a, putative	[B]	Chromatin structure and dynamics	Core histone H2A/H2B/H3/H4;; Histone-like transcription factor (CBF/NF-Y) and archaeal histone	Histone H2A.1 OS=Solanum lycopersicum (Tomato) PE=2 SV=1	Histone H2A {ECO:0000256|RuleBase:RU003556} OS=Prunus persica (Peach) PE=3 SV=1	PREDICTED: probable histone H2A.5-like [Fragaria vesca subsp. vesca]
c17349.graph_c0	0.167535	1.98213	0.501087	8.88689	1	2.14282	up	--	--	--	--	--	--	--	--	--	--
c31610.graph_c0	0.48325	0.694725	1.62812	3.1246	1	2.01623	up	[T]	Signal transduction mechanisms	Biological Process: primary metabolic process (GO:0044238);; Biological Process: cellular macromolecule metabolic process (GO:0044260);;	--	[LK]	--	BRCA1 C Terminus (BRCT) domain;; PHD-like zinc-binding domain;; Zinc finger, C3HC4 type (RING finger);; Ring finger domain;; Zinc finger, C3HC4 type (RING finger);; Zinc finger, C3HC4 type (RING finger);; zinc-RING finger domain	Protein BREAST CANCER SUSCEPTIBILITY 1 homolog GN=BRCA1 OS=Arabidopsis thaliana (Mouse-ear cress) PE=2 SV=1	Uncharacterized protein {ECO:0000313|EMBL:EMJ14907.1} OS=Prunus persica (Peach) PE=4 SV=1	PREDICTED: protein BREAST CANCER SUSCEPTIBILITY 1 homolog [Fragaria vesca subsp. vesca]
c6158.graph_c0	1.94193	2.04542	4.58766	9.21779	1	1.78909	up	--	--	--	--	--	--	--	--	Uncharacterized protein {ECO:0000313|EMBL:EMJ10560.1} OS=Prunus persica (Peach) PE=4 SV=1	PREDICTED: uncharacterized protein LOC101313802 [Fragaria vesca subsp. vesca]
c17966.graph_c0	4.52323	11.1916	16.1322	50.9668	1	2.10265	up	--	--	--	--	--	--	Protein of unknown function (DUF1218);; Core histone H2A/H2B/H3/H4;; Histone-like transcription factor (CBF/NF-Y) and archaeal histone	Probable histone H2AXa GN=At1g08880 OS=Arabidopsis thaliana (Mouse-ear cress) PE=1 SV=1	Uncharacterized protein {ECO:0000313|EMBL:EMJ15358.1} OS=Prunus persica (Peach) PE=4 SV=1	PREDICTED: uncharacterized protein LOC101300875 [Fragaria vesca subsp. vesca]
c12785.graph_c0	6.12334	0.398055	14.7339	1.81582	1	1.33244	up	--	--	--	--	--	--	Dormancy/auxin associated protein	Auxin-repressed 12.5 kDa protein OS=Fragaria ananassa (Strawberry) PE=2 SV=1	Uncharacterized protein {ECO:0000313|EMBL:EMJ18390.1} OS=Prunus persica (Peach) PE=4 SV=1	PREDICTED: uncharacterized protein LOC101308693 isoform 2 [Fragaria vesca subsp. vesca]
c28655.graph_c0	2.44772	6.24005	8.78522	28.5723	1	2.11306	up	[T]	Signal transduction mechanisms	Molecular Function: phosphoprotein phosphatase activity (GO:0004721);;	K14497|1e-110|vvi:100251367|hypothetical protein LOC100251367	[T]	Signal transduction mechanisms	Protein phosphatase 2C;; Protein phosphatase 2C	Probable protein phosphatase 2C 8 GN=OSJNBa0049H05.30 OS=Oryza sativa subsp. japonica (Rice) PE=2 SV=1	Uncharacterized protein {ECO:0000313|EMBL:EMJ12011.1} (Fragment) OS=Prunus persica (Peach) PE=3 SV=1	PREDICTED: probable protein phosphatase 2C 8-like [Fragaria vesca subsp. vesca]
c29809.graph_c0	0.759458	0.171148	26.1601	0.796342	1	4.8582	up	[I]	Lipid transport and metabolism	Molecular Function: carboxylic ester hydrolase activity (GO:0052689);;	--	[V]	Defense mechanisms	alpha/beta hydrolase fold;; Carboxylesterase family;; Protein of unknown function (DUF2424)	2-hydroxyisoflavanone dehydratase GN=HIDM OS=Glycyrrhiza echinata (Licorice) PE=1 SV=1	Uncharacterized protein {ECO:0000313|EMBL:EMJ23843.1} OS=Prunus persica (Peach) PE=4 SV=1	PREDICTED: uncharacterized protein LOC101304570 [Fragaria vesca subsp. vesca]
c22990.graph_c0	0.93853	0.56943	4.17466	2.6718	1	2.18269	up	[S]	Function unknown	--	--	[S]	Function unknown	EVE domain	--	Uncharacterized protein {ECO:0000313|EMBL:EMJ00719.1} OS=Prunus persica (Peach) PE=4 SV=1	PREDICTED: thymocyte nuclear protein 1-like [Fragaria vesca subsp. vesca]
c12997.graph_c0	1.42508	2.10483	4.01276	9.90653	1	1.98111	up	--	--	--	--	--	--	--	--	Uncharacterized protein {ECO:0000313|EMBL:EEE99247.2} OS=Populus trichocarpa (Western balsam poplar) PE=4 SV=2	PREDICTED: uncharacterized protein LOC101301338 [Fragaria vesca subsp. vesca]
c17656.graph_c0	5.89597	5.30256	20.5467	25.0229	1	2.02464	up	--	--	Molecular Function: binding (GO:0005488);; Biological Process: DNA-dependent DNA replication (GO:0006261);; Biological Process: single-organism cellular process (GO:0044763);; Biological Process: regulation of cellular process (GO:0050794);;	K10904|1e-107|vvi:100240999|hypothetical protein LOC100240999	[D]	Cell cycle control, cell division, chromosome partitioning	Replication Fork Protection Component Swi3;; Zinc knuckle	--	Uncharacterized protein {ECO:0000313|EMBL:EMJ28919.1} OS=Prunus persica (Peach) PE=4 SV=1	PREDICTED: TIMELESS-interacting protein-like [Fragaria vesca subsp. vesca]
c23939.graph_c0	20.4186	29.9028	43.3233	142.964	1	1.88723	up	[M]	Cell wall/membrane/envelope biogenesis	Biological Process: sucrose metabolic process (GO:0005985);; Biological Process: biosynthetic process (GO:0009058);; Molecular Function: sucrose synthase activity (GO:0016157);;	K00695|0.0|pop:POPTR_835735|PtrSuSY1	[M]	Cell wall/membrane/envelope biogenesis	Sucrose synthase;; Glycosyl transferases group 1;; Glycosyl transferases group 1	Sucrose synthase GN=SS OS=Glycine max (Soybean) PE=1 SV=2	Uncharacterized protein {ECO:0000313|EMBL:EMJ05849.1} OS=Prunus persica (Peach) PE=4 SV=1	PREDICTED: sucrose synthase-like [Fragaria vesca subsp. vesca]
c24566.graph_c0	163.259	150.893	327.91	728.577	1	1.74355	up	[O]	Posttranslational modification, protein turnover, chaperones	Molecular Function: ATP binding (GO:0005524);; Biological Process: response to stress (GO:0006950);; Molecular Function: 2-alkenal reductase [NAD(P)] activity (GO:0032440);; Biological Process: oxidation-reduction process (GO:0055114);;	K09489|0.0|rcu:RCOM_0980870|Heat shock 70 kDa protein, putative (EC:1.3.1.74)	[O]	Posttranslational modification, protein turnover, chaperones	Hsp70 protein;; NAD-specific glutamate dehydrogenase	Heat shock 70 kDa protein 14 OS=Arabidopsis thaliana (Mouse-ear cress) PE=2 SV=1	Uncharacterized protein {ECO:0000313|EMBL:EMJ18249.1} OS=Prunus persica (Peach) PE=3 SV=1	PREDICTED: heat shock 70 kDa protein 15-like [Fragaria vesca subsp. vesca]
c24431.graph_c0	88.3674	651.459	213.545	3170.48	1	2.20678	up	[O]	Posttranslational modification, protein turnover, chaperones	Molecular Function: ATP binding (GO:0005524);; Cellular Component: cell wall (GO:0005618);; Cellular Component: cytosol (GO:0005829);; Cellular Component: plasma membrane (GO:0005886);; Biological Process: protein folding (GO:0006457);; Biological Process: response to heat (GO:0009408);; Biological Process: response to high light intensity (GO:0009644);; Biological Process: defense response to ba…	K04079|0.0|rcu:RCOM_1582180|heat shock protein, putative	[O]	Posttranslational modification, protein turnover, chaperones	Hsp90 protein;; Histidine kinase-, DNA gyrase B-, and HSP90-like ATPase;; Histidine kinase-, DNA gyrase B-, and HSP90-like ATPase	Heat shock protein 83 GN=HSP83A OS=Ipomoea nil (Japanese morning glory) PE=2 SV=1	Uncharacterized protein {ECO:0000313|EMBL:EMJ21418.1} OS=Prunus persica (Peach) PE=3 SV=1	PREDICTED: heat shock protein 83-like [Fragaria vesca subsp. vesca]
c26359.graph_c0	1.60602	15.8342	6.80498	77.7619	1	2.29396	up	--	--	Molecular Function: ATP binding (GO:0005524);; Cellular Component: cytoplasm (GO:0005737);; Biological Process: protein folding (GO:0006457);; Biological Process: response to stress (GO:0006950);; Molecular Function: unfolded protein binding (GO:0051082);;	K04079|2e-72|rcu:RCOM_1582180|heat shock protein, putative	[O]	Posttranslational modification, protein turnover, chaperones	Hsp90 protein	Heat shock protein 82 (Fragment) GN=HSP82 OS=Nicotiana tabacum (Common tobacco) PE=1 SV=1	Heat shock protein 83 {ECO:0000313|EMBL:CAK22426.1} (Fragment) OS=Beta vulgaris (Sugar beet) PE=2 SV=1	PREDICTED: heat shock protein 83-like [Fragaria vesca subsp. vesca]
c29776.graph_c0	2.51062	2.6113	7.12407	12.865	1	1.9627	up	[B]	Chromatin structure and dynamics	Cellular Component: nucleosome (GO:0000786);; Molecular Function: DNA binding (GO:0003677);; Cellular Component: nucleus (GO:0005634);; Biological Process: nucleosome assembly (GO:0006334);; Molecular Function: protein heterodimerization activity (GO:0046982);;	--	[B]	Chromatin structure and dynamics	Core histone H2A/H2B/H3/H4	Histone H3.2 GN=B34 OS=Nicotiana tabacum (Common tobacco) PE=1 SV=1	Uncharacterized protein {ECO:0000313|EnsemblPlants:Bra037813.1-P} OS=Brassica rapa subsp. pekinensis (Chinese cabbage) PE=4 SV=1	PREDICTED: histone H3.2-like, partial [Cucumis sativus]
c8494.graph_c0	2.71071	5.00178	8.66988	24.7094	1	2.11812	up	[L]	Replication, recombination and repair	Biological Process: DNA methylation (GO:0006306);; Molecular Function: transferase activity (GO:0016740);; Biological Process: single-organism cellular process (GO:0044763);;	K00558|0.0|pop:POPTR_750484|DMT903	--	--	C-5 cytosine-specific DNA methylase;; Chromo (CHRromatin Organisation MOdifier) domain;; BAH domain	DNA (cytosine-5)-methyltransferase 1 GN=MET2A OS=Zea mays (Maize) PE=1 SV=1	Cytosine-specific methyltransferase {ECO:0000256|RuleBase:RU000417} OS=Glycine max (Soybean) PE=3 SV=1	PREDICTED: DNA (cytosine-5)-methyltransferase CMT3-like [Fragaria vesca subsp. vesca]
c32353.graph_c0	0.466153	0.682824	1.20834	3.39279	1	2.002	up	[GEPR]	--	Molecular Function: inorganic phosphate transmembrane transporter activity (GO:0005315);; Cellular Component: plasma membrane (GO:0005886);; Biological Process: phosphate ion transport (GO:0006817);; Cellular Component: integral component of membrane (GO:0016021);; Biological Process: cellular response to phosphate starvation (GO:0016036);; Biological Process: transmembrane transport (GO:0055085)…	--	[P]	Inorganic ion transport and metabolism	Sugar (and other) transporter	Inorganic phosphate transporter 1-4 GN=T7F6.11 OS=Arabidopsis thaliana (Mouse-ear cress) PE=1 SV=1	Uncharacterized protein {ECO:0000313|EMBL:EMJ23570.1} OS=Prunus persica (Peach) PE=4 SV=1	PREDICTED: probable inorganic phosphate transporter 1-7-like [Fragaria vesca subsp. vesca]
c13383.graph_c0	2.94879	1.64146	10.8811	8.18833	0.58158	2.0512	up	[L]	Replication, recombination and repair	Molecular Function: nucleotide binding (GO:0000166);; Molecular Function: nucleoside binding (GO:0001882);; Molecular Function: DNA binding (GO:0003677);; Molecular Function: DNA-directed DNA polymerase activity (GO:0003887);; Biological Process: DNA replication (GO:0006260);;	K02320|0.0|rcu:RCOM_1409950|DNA polymerase alpha catalytic subunit, putative (EC:2.7.7.7)	[L]	Replication, recombination and repair	DNA polymerase family B;; DNA polymerase family B, exonuclease domain;; DNA polymerase alpha subunit p180 N terminal;; DNA Polymerase alpha zinc finger	DNA polymerase alpha catalytic subunit OS=Oryza sativa subsp. japonica (Rice) PE=2 SV=2	DNA polymerase {ECO:0000256|RuleBase:RU000442} OS=Prunus persica (Peach) PE=3 SV=1	PREDICTED: DNA polymerase alpha catalytic subunit-like [Fragaria vesca subsp. vesca]
c14377.graph_c0	0.489634	1.33986	1.81315	6.81675	1	2.24653	up	--	--	--	--	--	--	--	--	Uncharacterized protein {ECO:0000313|EMBL:EMJ25651.1} OS=Prunus persica (Peach) PE=4 SV=1	PREDICTED: uncharacterized protein LOC101309547 [Fragaria vesca subsp. vesca]
c22276.graph_c0	1.36908	0.489131	3.32914	2.51276	1	1.64186	up	[R]	General function prediction only	Cellular Component: chromatin (GO:0000785);; Cellular Component: nucleus (GO:0005634);; Molecular Function: zinc ion binding (GO:0008270);; Biological Process: regulation of flower development (GO:0009909);; Biological Process: gene silencing (GO:0016458);; Molecular Function: histone-lysine N-methyltransferase activity (GO:0018024);; Biological Process: histone lysine methylation (GO:0034968);;	--	[K]	Transcription	SET domain;; RING-like domain	Histone-lysine N-methyltransferase ASHR3 GN=F6I18.230 OS=Arabidopsis thaliana (Mouse-ear cress) PE=1 SV=1	Uncharacterized protein {ECO:0000313|EMBL:EMJ26894.1} OS=Prunus persica (Peach) PE=4 SV=1	PREDICTED: histone-lysine N-methyltransferase ASHR3-like [Fragaria vesca subsp. vesca]
c25720.graph_c0	6.76145	11.5256	20.9146	59.8839	1	2.14648	up	--	--	Cellular Component: nucleosome (GO:0000786);; Molecular Function: DNA binding (GO:0003677);; Cellular Component: nucleus (GO:0005634);; Biological Process: nucleosome assembly (GO:0006334);; Molecular Function: protein heterodimerization activity (GO:0046982);;	K11251|4e-14|vvi:100257319|hypothetical protein LOC100257319	[B]	Chromatin structure and dynamics	--	Histone H2AX GN=HIS2A OS=Cicer arietinum (Chickpea) PE=2 SV=1	Histone H2A {ECO:0000256|RuleBase:RU003556} OS=Vitis vinifera (Grape) PE=3 SV=1	PREDICTED: histone H2AX-like [Fragaria vesca subsp. vesca]
c19204.graph_c0	1.59346	1.79547	4.96454	9.33709	1	2.07663	up	--	--	--	--	--	--	--	--	--	--
c14814.graph_c0	3.93902	0.942399	13.3953	4.92577	1	1.89964	up	[L]	Replication, recombination and repair	Biological Process: double-strand break repair via homologous recombination (GO:0000724);; Molecular Function: DNA binding (GO:0003677);; Molecular Function: DNA-directed DNA polymerase activity (GO:0003887);; Cellular Component: nucleus (GO:0005634);; Cellular Component: mitochondrion (GO:0005739);; Biological Process: DNA replication initiation (GO:0006270);; Biological Process: regulation of D…	K02321|0.0|rcu:RCOM_1081910|alpha DNA polymerase, putative	[L]	Replication, recombination and repair	DNA polymerase alpha/epsilon subunit B;; DNA polymerase alpha subunit B N-terminal	--	DNA polymerase alpha subunit B {ECO:0000256|PIRNR:PIRNR018300} OS=Phaseolus vulgaris (Kidney bean) PE=3 SV=1	PREDICTED: DNA polymerase alpha subunit B-like [Fragaria vesca subsp. vesca]
c8871.graph_c0	31.4734	56.6857	96.2355	304.034	1	2.18589	up	--	--	--	--	--	--	Peptidase of plants and bacteria;; Peptidase MA superfamily	Basic secretory protease {ECO:0000303|PubMed:22773449} (Fragments) OS=Boswellia serrata (Indian frankincense) PE=1 SV=1	Uncharacterized protein {ECO:0000313|EMBL:EMJ01927.1} OS=Prunus persica (Peach) PE=4 SV=1	PREDICTED: uncharacterized protein LOC101291846 [Fragaria vesca subsp. vesca]
c19555.graph_c0	0.576934	1.4085	1.91731	7.59157	1	2.26627	up	--	--	--	--	--	--	--	--	--	--
c24498.graph_c0	137.485	97.1317	292.402	529.123	1	1.79884	up	[O]	Posttranslational modification, protein turnover, chaperones	Molecular Function: ATP binding (GO:0005524);; Biological Process: protein folding (GO:0006457);; Biological Process: response to stress (GO:0006950);; Molecular Function: unfolded protein binding (GO:0051082);;	K04079|0.0|rcu:RCOM_0104810|heat shock protein, putative	[O]	Posttranslational modification, protein turnover, chaperones	Hsp90 protein;; Histidine kinase-, DNA gyrase B-, and HSP90-like ATPase;; Histidine kinase-, DNA gyrase B-, and HSP90-like ATPase	Heat shock protein 90-2 GN=At5g56030 OS=Arabidopsis thaliana (Mouse-ear cress) PE=1 SV=1	Heat shock protein, putative {ECO:0000313|EMBL:EEF30214.1} OS=Ricinus communis (Castor bean) PE=3 SV=1	PREDICTED: heat shock cognate protein 80-like [Fragaria vesca subsp. vesca]
c35005.graph_c0	0.369742	0.302994	0.904812	1.65861	1	1.92346	up	[RTKL]	--	Molecular Function: protein kinase activity (GO:0004672);;	K02214|0.0|vvi:100261519|hypothetical protein LOC100261519	[L]	Replication, recombination and repair	Protein kinase domain;; Protein tyrosine kinase;; Phosphotransferase enzyme family	Cyclin-dependent kinase A-1 GN=T21J18.20 OS=Arabidopsis thaliana (Mouse-ear cress) PE=1 SV=1	Uncharacterized protein {ECO:0000313|EMBL:EMJ12028.1} OS=Prunus persica (Peach) PE=4 SV=1	PREDICTED: uncharacterized protein LOC101298433 [Fragaria vesca subsp. vesca]
c11889.graph_c0	0.74703	0.112231	2.03572	0.614361	1	1.61336	up	--	--	--	--	--	--	--	--	Uncharacterized protein {ECO:0000313|EMBL:EMJ12339.1} OS=Prunus persica (Peach) PE=4 SV=1	PREDICTED: uncharacterized protein LOC101314812 [Fragaria vesca subsp. vesca]
c6582.graph_c0	0.265304	0.448407	3.3063	2.45461	1	3.03049	up	--	--	--	--	--	--	--	--	--	--
c24457.graph_c0	355.496	271.329	791.265	1495.55	1	1.85903	up	[O]	Posttranslational modification, protein turnover, chaperones	Molecular Function: ATP binding (GO:0005524);; Biological Process: protein folding (GO:0006457);; Biological Process: response to stress (GO:0006950);; Molecular Function: unfolded protein binding (GO:0051082);;	K04079|0.0|rcu:RCOM_0104810|heat shock protein, putative	[O]	Posttranslational modification, protein turnover, chaperones	Hsp90 protein	Heat shock protein 90-2 GN=At5g56030 OS=Arabidopsis thaliana (Mouse-ear cress) PE=1 SV=1	Uncharacterized protein {ECO:0000313|EMBL:EMJ09536.1} OS=Prunus persica (Peach) PE=3 SV=1	PREDICTED: heat shock cognate protein 80-like [Fragaria vesca subsp. vesca]
c22644.graph_c0	4.51888	5.81916	23.5721	33.7458	0.681605	2.47595	up	--	--	--	--	--	--	--	--	--	--
c24197.graph_c1	0.87089	3.38994	9.82716	19.6799	0.819575	2.81123	up	--	--	--	--	--	--	--	--	Uncharacterized protein {ECO:0000313|EMBL:EMJ18875.1} (Fragment) OS=Prunus persica (Peach) PE=4 SV=1	PREDICTED: uncharacterized protein LOC101295444 [Fragaria vesca subsp. vesca]
c10977.graph_c0	0.231341	0.156401	1.24547	0.913227	1	2.47737	up	--	--	Molecular Function: binding (GO:0005488);; Cellular Component: microtubule cytoskeleton (GO:0015630);; Cellular Component: protein complex (GO:0043234);; Cellular Component: cytoskeletal part (GO:0044430);;	K10400|1e-135|pop:POPTR_927223|hypothetical protein	--	--	Kinesin motor;; Kinesin-related	Phragmoplast orienting kinesin 2 GN=POK2 OS=Arabidopsis thaliana (Mouse-ear cress) PE=2 SV=1	Kinesin-like protein {ECO:0000256|RuleBase:RU000394} OS=Prunus persica (Peach) PE=3 SV=1	PREDICTED: uncharacterized protein LOC101313387 [Fragaria vesca subsp. vesca]
c24106.graph_c0	0.53842	0.485343	2.79134	2.85606	1	2.46566	up	--	--	--	--	--	--	--	--	--	--
c28327.graph_c0	3.83595	1.25485	50.8581	7.67051	1	3.52513	up	[I]	Lipid transport and metabolism	--	--	--	--	WAX2 C-terminal domain;; Fatty acid hydroxylase superfamily	Protein ECERIFERUM 1 GN=CER1 OS=Arabidopsis thaliana (Mouse-ear cress) PE=1 SV=1	Uncharacterized protein {ECO:0000313|EMBL:EMJ20062.1} OS=Prunus persica (Peach) PE=4 SV=1	PREDICTED: protein ECERIFERUM 1-like [Fragaria vesca subsp. vesca]
c16868.graph_c0	0.992689	0.64531	2.24584	3.95636	1	1.91044	up	--	--	--	--	--	--	Ion channel;; Universal stress protein family	Two-pore potassium channel 3 GN=F15J5.130 OS=Arabidopsis thaliana (Mouse-ear cress) PE=2 SV=1	Uncharacterized protein {ECO:0000313|EMBL:ESR38192.1} OS=Citrus clementina PE=4 SV=1	PREDICTED: uncharacterized protein LOC101299491 [Fragaria vesca subsp. vesca]
c26375.graph_c0	8.46167	9.7768	65.4516	63.2937	0.00320978	2.82686	up	[O]	Posttranslational modification, protein turnover, chaperones	Molecular Function: peptidase activity (GO:0008233);;	--	--	--	Peptidase family M48	--	Uncharacterized protein {ECO:0000313|EMBL:EMJ16849.1} OS=Prunus persica (Peach) PE=3 SV=1	PREDICTED: uncharacterized protein LOC101297021 [Fragaria vesca subsp. vesca]
c23611.graph_c0	1.08067	6.49423	5.20746	44.6595	1	2.73222	up	--	--	--	--	--	--	Extensin-like region	Extensin (Precursor) OS=Daucus carota (Wild carrot) PE=2 SV=1	Uncharacterized protein {ECO:0000313|EMBL:KDP22080.1} OS=Jatropha curcas (Barbados nut) PE=4 SV=1	hypothetical protein JCGZ_25911 [Jatropha curcas]
c17114.graph_c0	0.260363	0.440056	2.72556	3.05126	1	3.05682	up	--	--	--	--	--	--	--	--	--	--
c5859.graph_c0	1.28388	0.433993	2.81601	3.00922	1	1.74618	up	--	--	--	--	--	--	--	--	--	--
c8372.graph_c0	0.257228	1.15935	0.577016	8.56758	1	2.69892	up	--	--	--	--	--	--	F-box domain	--	F-box protein {ECO:0000313|EMBL:EXB41585.1} OS=Morus notabilis PE=4 SV=1	--
c18838.graph_c0	0.855696	0.843656	5.33197	6.59746	1	2.81293	up	[R]	General function prediction only	--	--	[T]	Signal transduction mechanisms	Rhomboid family	--	Uncharacterized protein {ECO:0000313|EMBL:EMJ26000.1} OS=Prunus persica (Peach) PE=4 SV=1	PREDICTED: inactive rhomboid protein 1-like [Fragaria vesca subsp. vesca]
c23881.graph_c0	1.13672	2.72177	6.94144	21.5599	1	2.89303	up	--	--	Molecular Function: hydrolase activity, hydrolyzing O-glycosyl compounds (GO:0004553);; Cellular Component: cell wall (GO:0005618);; Biological Process: cellular glucan metabolic process (GO:0006073);; Molecular Function: xyloglucan:xyloglucosyl transferase activity (GO:0016762);; Cellular Component: apoplast (GO:0048046);;	K14504|1e-71|rcu:RCOM_1630040|hypothetical protein	--	--	Glycosyl hydrolases family 16	Probable xyloglucan endotransglucosylase/hydrolase protein 25 (Precursor) GN=MUA2.12 OS=Arabidopsis thaliana (Mouse-ear cress) PE=2 SV=2	Xyloglucan endotransglucosylase/hydrolase {ECO:0000256|RuleBase:RU361120} OS=Prunus persica (Peach) PE=3 SV=1	PREDICTED: probable xyloglucan endotransglucosylase/hydrolase protein 25-like [Fragaria vesca subsp. vesca]
c8801.graph_c0	26.3479	31.4936	53.1581	251.459	1	2.38917	up	--	--	Biological Process: metabolic process (GO:0008152);; Molecular Function: flavonol 3-O-glucosyltransferase activity (GO:0047893);;	--	[GC]	--	UDP-glucoronosyl and UDP-glucosyl transferase	Putative UDP-glucose flavonoid 3-O-glucosyltransferase 3 {ECO:0000250|UniProtKB:Q2V6K0} OS=Fragaria ananassa (Strawberry) PE=2 SV=1	Uncharacterized protein {ECO:0000313|EMBL:EMJ18585.1} OS=Prunus persica (Peach) PE=3 SV=1	PREDICTED: putative UDP-glucose flavonoid 3-O-glucosyltransferase 3-like [Fragaria vesca subsp. vesca]
c31876.graph_c0	0.307649	0.450647	1.16554	4.13674	1	2.80413	up	[Q]	Secondary metabolites biosynthesis, transport and catabolism	--	--	[Q]	Secondary metabolites biosynthesis, transport and catabolism	Cytochrome P450	Cytochrome P450 82A3 GN=CYP82A3 OS=Glycine max (Soybean) PE=2 SV=1	Uncharacterized protein {ECO:0000313|EMBL:EMJ27542.1} OS=Prunus persica (Peach) PE=3 SV=1	PREDICTED: cytochrome P450 82A4-like [Fragaria vesca subsp. vesca]
c7646.graph_c0	22.0427	32.1249	45.0192	303.19	1	2.67842	up	[O]	Posttranslational modification, protein turnover, chaperones	Molecular Function: ATPase activator activity (GO:0001671);; Cellular Component: cytosol (GO:0005829);; Biological Process: protein folding (GO:0006457);; Biological Process: response to heat (GO:0009408);; Biological Process: response to high light intensity (GO:0009644);; Biological Process: positive regulation of ATPase activity (GO:0032781);; Biological Process: response to endoplasmic reticu…	--	[S]	Function unknown	Activator of Hsp90 ATPase, N-terminal;; Activator of Hsp90 ATPase homolog 1-like protein	Vegetative cell wall protein gp1 (Precursor) GN=GP1 OS=Chlamydomonas reinhardtii (Chlamydomonas smithii) PE=1 SV=1	Uncharacterized protein {ECO:0000313|EMBL:EMJ05087.1} OS=Prunus persica (Peach) PE=4 SV=1	PREDICTED: activator of 90 kDa heat shock protein ATPase homolog 1-like [Fragaria vesca subsp. vesca]
c18737.graph_c0	0.651164	1.06722	1.35742	11.1729	1	2.86145	up	--	--	--	--	--	--	Seed dormancy control	Transcription factor HBP-1b(c1) (Fragment) OS=Triticum aestivum (Wheat) PE=1 SV=2	Uncharacterized protein {ECO:0000313|EMBL:EMJ15950.1} OS=Prunus persica (Peach) PE=4 SV=1	PREDICTED: TGACG-sequence-specific DNA-binding protein TGA-2.1-like [Fragaria vesca subsp. vesca]
c20913.graph_c0	1.91529	0.46245	4.91017	4.89419	1	2.02471	up	--	--	--	--	--	--	--	--	--	--
c22992.graph_c0	2.52378	3.06491	30.0822	33.0016	0.000301899	3.50356	up	[V]	Defense mechanisms	--	K05658|0.0|vvi:100267452|hypothetical protein LOC100267452	[Q]	Secondary metabolites biosynthesis, transport and catabolism	ABC transporter;; ABC transporter transmembrane region;; AAA domain;; P-loop containing region of AAA domain;; AAA ATPase domain;; AAA domain;; Protein of unknown function, DUF258;; AAA domain;; Zeta toxin;; Predicted ATPase of the ABC class;; AAA domain (dynein-related subfamily);; Protein of unknown function (DUF815);; ABC transporter transmembrane region;; Protein of unknown function (DUF1602)	ABC transporter B family member 11 GN=T14P4.15 OS=Arabidopsis thaliana (Mouse-ear cress) PE=2 SV=1	Uncharacterized protein {ECO:0000313|EMBL:EMJ28279.1} OS=Prunus persica (Peach) PE=3 SV=1	PREDICTED: ABC transporter B family member 11-like [Fragaria vesca subsp. vesca]
c29639.graph_c0	0.729532	2.34863	4.7796	27.1272	1	3.38191	up	--	--	--	--	--	--	Extensin-like region	Extensin (Precursor) OS=Daucus carota (Wild carrot) PE=2 SV=1	Extensin-like protein {ECO:0000313|EMBL:CAA60022.1} (Fragment) OS=Vigna unguiculata (Cowpea) PE=2 SV=1	PREDICTED: extensin-like, partial [Nicotiana tomentosiformis]
c31841.graph_c0	0.728316	0.373022	1.71628	4.32892	1	2.43822	up	--	--	--	--	--	--	--	--	--	--
c15487.graph_c0	0.693302	0.781196	1.58978	9.66446	1	2.92181	up	--	--	--	--	--	--	--	--	--	--
c24182.graph_c0	1.0518	0.790096	6.117	9.94757	1	3.11778	up	--	--	--	--	--	--	--	--	--	--
c30478.graph_c0	0.0505332	0.854094	4.13122	11.9689	1	4.18108	up	[IQR]	--	Molecular Function: DNA binding (GO:0003677);; Molecular Function: sequence-specific DNA binding transcription factor activity (GO:0003700);; Molecular Function: 3-oxoacyl-[acyl-carrier-protein] reductase (NADPH) activity (GO:0004316);; Cellular Component: nucleus (GO:0005634);; Biological Process: regulation of transcription, DNA-templated (GO:0006355);; Biological Process: oxidation-reduction p…	--	[Q]	Secondary metabolites biosynthesis, transport and catabolism	short chain dehydrogenase;; Enoyl-(Acyl carrier protein) reductase;; KR domain;; Fungal family of unknown function (DUF1776)	3-oxoacyl-[acyl-carrier-protein] reductase, chloroplastic (Precursor) GN=CLKR27 OS=Cuphea lanceolata (Cigar flower) PE=2 SV=1	Uncharacterized protein {ECO:0000313|EMBL:EMJ09194.1} OS=Prunus persica (Peach) PE=3 SV=1	PREDICTED: NADPH-dependent 1-acyldihydroxyacetone phosphate reductase-like [Fragaria vesca subsp. vesca]
c14115.graph_c0	1.60885	4.10548	4.52892	60.0075	1	3.49838	up	--	--	--	--	--	--	--	--	Uncharacterized protein {ECO:0000313|EMBL:EMJ19493.1} OS=Prunus persica (Peach) PE=4 SV=1	PREDICTED: uncharacterized protein LOC101301053 [Fragaria vesca subsp. vesca]
c30998.graph_c0	1.45182	0.181763	7.75987	3.3332	1	2.74739	up	--	--	--	--	--	--	--	--	--	--
c30356.graph_c0	0.122214	0.550832	8.89473	11.0058	0.0128765	4.91247	up	--	--	--	--	--	--	--	--	--	--
c16952.graph_c0	0.356034	0.40117	3.05266	8.7402	1	3.95628	up	--	--	Molecular Function: binding (GO:0005488);;	--	--	--	Myb-like DNA-binding domain	Transcription factor MYB1R1 OS=Solanum tuberosum (Potato) PE=2 SV=1	Uncharacterized protein {ECO:0000313|EMBL:EMJ03412.1} OS=Prunus persica (Peach) PE=4 SV=1	PREDICTED: uncharacterized protein LOC101290800 [Fragaria vesca subsp. vesca]
c8392.graph_c0	0.180408	0.431969	0.517109	10.0427	1	4.10692	up	[RTKL]	--	Molecular Function: protein serine/threonine kinase activity (GO:0004674);; Molecular Function: ATP binding (GO:0005524);; Biological Process: protein phosphorylation (GO:0006468);; Molecular Function: carbohydrate binding (GO:0030246);;	--	--	--	Legume lectin domain;; Protein tyrosine kinase;; Protein kinase domain	Probable L-type lectin-domain containing receptor kinase S.5 (Precursor) GN=LECRKS5 OS=Arabidopsis thaliana (Mouse-ear cress) PE=2 SV=1	Uncharacterized protein {ECO:0000313|EMBL:EMJ06022.1} OS=Prunus persica (Peach) PE=3 SV=1	PREDICTED: probable L-type lectin-domain containing receptor kinase S.5-like [Fragaria vesca subsp. vesca]
c28551.graph_c0	0.874952	1.91013	2.12626	45.3326	1	4.08806	up	--	--	Biological Process: defense response to bacterium, incompatible interaction (GO:0009816);; Biological Process: defense response to fungus, incompatible interaction (GO:0009817);;	--	--	--	Thaumatin family	Osmotin-like protein OSM34 (Precursor) GN=OSM34 OS=Arabidopsis thaliana (Mouse-ear cress) PE=2 SV=2	P21 family protein {ECO:0000313|EMBL:EEE84352.2} OS=Populus trichocarpa (Western balsam poplar) PE=4 SV=2	PREDICTED: osmotin-like protein OSM34-like [Fragaria vesca subsp. vesca]
c25800.graph_c0	1.623	5.66914	4.36887	136.146	1	4.27191	up	--	--	--	--	--	--	--	--	BAG protein {ECO:0000313|EMBL:AFK10146.1} OS=Fragaria vesca (Woodland strawberry) PE=2 SV=1	BAG protein [Fragaria vesca]
c24891.graph_c0	30.0178	15.5059	70.2574	374.312	1	3.26361	up	--	--	Molecular Function: structural constituent of cell wall (GO:0005199);;	--	--	--	Hydrophobic seed protein;; Protease inhibitor/seed storage/LTP family;; Probable lipid transfer	36.4 kDa proline-rich protein GN=TPRP-F1 OS=Solanum lycopersicum (Tomato) PE=2 SV=1	Repetitive proline-rich cell wall protein 2, putative {ECO:0000313|EMBL:EEF41800.1} OS=Ricinus communis (Castor bean) PE=4 SV=1	PREDICTED: uncharacterized protein LOC101314010 [Fragaria vesca subsp. vesca]
c25046.graph_c0	35.6187	14.1337	72.3203	346.991	1	3.04743	up	--	--	--	--	--	--	--	36.4 kDa proline-rich protein GN=TPRP-F1 OS=Solanum lycopersicum (Tomato) PE=2 SV=1	Uncharacterized protein {ECO:0000313|EMBL:EMJ17872.1} OS=Prunus persica (Peach) PE=4 SV=1	PREDICTED: uncharacterized protein LOC101314010 [Fragaria vesca subsp. vesca]
c6325.graph_c0	0.434457	0.293721	4.33146	9.00395	0.141321	4.18339	up	--	--	--	--	--	--	--	--	--	--
c7665.graph_c1	49.3536	16.1566	125.469	500.409	1	3.22681	up	--	--	--	--	--	--	Metallothionein	Metallothionein-like protein 1B GN=MT1B OS=Vicia faba (Broad bean) PE=3 SV=1	Uncharacterized protein {ECO:0000313|EMBL:EMJ06265.1} OS=Prunus persica (Peach) PE=4 SV=1	PREDICTED: uncharacterized protein LOC101313594 [Fragaria vesca subsp. vesca]
c26800.graph_c0	0.0688182	2.40382	35.8833	82.7723	0.028285	5.61643	up	[O]	Posttranslational modification, protein turnover, chaperones	Cellular Component: mitochondrion (GO:0005739);; Biological Process: protein folding (GO:0006457);; Biological Process: response to heat (GO:0009408);; Biological Process: response to high light intensity (GO:0009644);; Biological Process: response to endoplasmic reticulum stress (GO:0034976);; Biological Process: response to hydrogen peroxide (GO:0042542);; Biological Process: response to cadmiu…	--	[O]	Posttranslational modification, protein turnover, chaperones	Hsp20/alpha crystallin family	23.6 kDa heat shock protein, mitochondrial (Precursor) GN=HSP23.6 OS=Arabidopsis thaliana (Mouse-ear cress) PE=2 SV=1	Uncharacterized protein {ECO:0000313|EMBL:KDO65491.1} OS=Citrus sinensis (Sweet orange) PE=3 SV=1	PREDICTED: 23.6 kDa heat shock protein, mitochondrial-like [Fragaria vesca subsp. vesca]
c19810.graph_c0	0.0351115	0.118689	1.33021	5.71743	1	5.52872	up	--	--	--	--	--	--	MULE transposase domain;; MuDR family transposase;; SWIM zinc finger;; Transposase, Mutator family	--	Mutator-like transposase {ECO:0000313|EMBL:AFP55551.1} OS=Rosa rugosa (Rugosa rose) PE=4 SV=1	PREDICTED: uncharacterized protein LOC101308643 [Fragaria vesca subsp. vesca]
